# Supplementary material for: Decorin knockdown affects the gene expression profile of adhesion, growth and extracellular matrix metabolism in C-28/I2 chondrocytes
Source: PLoS One. 2020 Apr 30;15(4):e0232321. doi: 10.1371/journal.pone.0232321 (PMC7192450; doi:10.1371/journal.pone.0232321)
Supplement: S1 Table — (XLSX) [file pone.0232321.s003.xlsx]

## Sheet: Sheet1
id	shNC_count	shDCN_count	shNC_fpkm	shDCN_fpkm	log2(FC)	Pvalue	FDR	significant	Symbol	Description	KEGG_A_class	KEGG_B_class	Pathway	K_ID	GO Component	GO Function	GO Process
ENSG00000000971	10.5	0	0.205	0.001	-7.67948	2.14e-06	3.38e-05	yes	CFH	complement factor H [Source:HGNC Symbol;Acc:HGNC:4883]	Organismal Systems;Human Diseases	Infectious diseases;Immune system	ko04610//Complement and coagulation cascades;ko05150//Staphylococcus aureus infection	K04004	GO:0005615//extracellular space;GO:0005576//extracellular region;GO:0005575//cellular_component;GO:0043226//organelle;GO:0044421//extracellular region part	GO:0003674//molecular_function;GO:0005488//binding;GO:0043167//ion binding	GO:0008152//metabolic process;GO:0019538//protein metabolic process;GO:0051704//multi-organism process;GO:0002376//immune system process;GO:0044403//symbiosis, encompassing mutualism through parasitism;GO:0043170//macromolecule metabolic process;GO:0051604//protein maturation;GO:0010467//gene expression;GO:0050896//response to stimulus;GO:0008150//biological_process;GO:0006950//response to stress…
ENSG00000001617	1174	504.667	20.605	8.93	-1.20626	1.22e-08	3.38e-07	yes	SEMA3F	semaphorin 3F [Source:HGNC Symbol;Acc:HGNC:10728]	Organismal Systems	Development	ko04360//Axon guidance	K06840	GO:0005575//cellular_component;GO:0044421//extracellular region part;GO:0005615//extracellular space;GO:0005576//extracellular region	GO:0003674//molecular_function	GO:0071840//cellular component organization or biogenesis;GO:0023052//signaling;GO:0051674//localization of cell;GO:0051179//localization;GO:0006928//movement of cell or subcellular component;GO:0050789//regulation of biological process;GO:0009987//cellular process;GO:0030154//cell differentiation;GO:0009653//anatomical structure morphogenesis;GO:0044699//single-organism process;GO:0051716//cellu…
ENSG00000003056	1253.46	3143.18	37.83	86.5367	1.19378	1.53e-16	2.17e-14	yes	M6PR	mannose-6-phosphate receptor, cation dependent [Source:HGNC Symbol;Acc:HGNC:6752]	Cellular Processes	Transport and catabolism	ko04145//Phagosome;ko04142//Lysosome	K10089	GO:0043226//organelle;GO:0000323//lytic vacuole;GO:0031982//vesicle;GO:0005622//intracellular;GO:0016020//membrane;GO:0005623//cell;GO:0031410//cytoplasmic vesicle;GO:0071944//cell periphery;GO:0043227//membrane-bounded organelle;GO:0005575//cellular_component;GO:0032991//macromolecular complex;GO:0005768//endosome;GO:0005886//plasma membrane;GO:0005737//cytoplasm;GO:0043234//protein complex;GO:0…	GO:0003674//molecular_function;GO:0005215//transporter activity;GO:0022857//transmembrane transporter activity;GO:0004871//signal transducer activity	GO:0044763//single-organism cellular process;GO:0050794//regulation of cellular process;GO:0009987//cellular process;GO:0065007//biological regulation;GO:0016043//cellular component organization;GO:1902578//single-organism localization;GO:0050789//regulation of biological process;GO:0007034//vacuolar transport;GO:0050896//response to stimulus;GO:0006810//transport;GO:0023052//signaling;GO:0016192…
ENSG00000003400	29.93	7.33333	0.58	0.126667	-2.19502	0.000353967	0.00267699	yes	CASP10	caspase 10 [Source:HGNC Symbol;Acc:HGNC:1500]	Environmental Information Processing;Organismal Systems;Cellular Processes;Human Diseases	Signal transduction;Immune system;Cell growth and death;Infectious diseases	ko05152//Tuberculosis;ko05161//Hepatitis B;ko04210//Apoptosis;ko04668//TNF signaling pathway;ko04622//RIG-I-like receptor signaling pathway	K04400	GO:0044444//cytoplasmic part;GO:0032991//macromolecular complex;GO:0044464//cell part;GO:0043234//protein complex;GO:0044424//intracellular part;GO:0016020//membrane;GO:0005623//cell;GO:0005737//cytoplasm;GO:0071944//cell periphery;GO:0005829//cytosol;GO:0005575//cellular_component;GO:0005886//plasma membrane;GO:0005622//intracellular	GO:0004871//signal transducer activity;GO:0005515//protein binding;GO:0005488//binding;GO:0019899//enzyme binding;GO:0003674//molecular_function;GO:0003824//catalytic activity;GO:0016787//hydrolase activity;GO:0008233//peptidase activity	GO:0044763//single-organism cellular process;GO:0008219//cell death;GO:0008150//biological_process;GO:0023052//signaling;GO:0050896//response to stimulus;GO:0044700//single organism signaling;GO:0050789//regulation of biological process;GO:0007165//signal transduction;GO:0050794//regulation of cellular process;GO:0044699//single-organism process;GO:0065007//biological regulation;GO:0007154//cell …
ENSG00000003436	693.5	221.333	25.855	8.63667	-1.5819	1.29e-11	6.7e-10	yes	TFPI	tissue factor pathway inhibitor [Source:HGNC Symbol;Acc:HGNC:11760]	Organismal Systems	Immune system	ko04610//Complement and coagulation cascades	K03909	GO:0044424//intracellular part;GO:0005623//cell;GO:0005575//cellular_component;GO:0005737//cytoplasm;GO:0043231//intracellular membrane-bounded organelle;GO:0071944//cell periphery;GO:0043229//intracellular organelle;GO:0005576//extracellular region;GO:0005886//plasma membrane;GO:0005622//intracellular;GO:0043226//organelle;GO:0044464//cell part;GO:0044421//extracellular region part;GO:0016020//m…	GO:0098772//molecular function regulator;GO:0030234//enzyme regulator activity;GO:0003674//molecular_function	GO:0050896//response to stimulus;GO:0008150//biological_process;GO:0006950//response to stress
ENSG00000004700	853.95	1780.05	17.91	39.8267	1.15297	1.5e-09	4.97e-08	yes	RECQL	RecQ like helicase [Source:HGNC Symbol;Acc:HGNC:9948]	-	-	-	-	GO:0044428//nuclear part;GO:0070013//intracellular organelle lumen;GO:0044446//intracellular organelle part;GO:0043226//organelle;GO:0043229//intracellular organelle;GO:0005737//cytoplasm;GO:0005575//cellular_component;GO:0044424//intracellular part;GO:0043232//intracellular non-membrane-bounded organelle;GO:0044464//cell part;GO:0031974//membrane-enclosed lumen;GO:0043231//intracellular membrane…	GO:0003824//catalytic activity;GO:1901363//heterocyclic compound binding;GO:0043167//ion binding;GO:0003677//DNA binding;GO:0017111//nucleoside-triphosphatase activity;GO:0097159//organic cyclic compound binding;GO:0016887//ATPase activity;GO:0004386//helicase activity;GO:0005488//binding;GO:0016818//hydrolase activity, acting on acid anhydrides, in phosphorus-containing anhydrides;GO:0016817//hy…	GO:0043170//macromolecule metabolic process;GO:0006725//cellular aromatic compound metabolic process;GO:0051276//chromosome organization;GO:0071704//organic substance metabolic process;GO:0044260//cellular macromolecule metabolic process;GO:0006139//nucleobase-containing compound metabolic process;GO:0009987//cellular process;GO:0071840//cellular component organization or biogenesis;GO:0006950//r…
ENSG00000004799	304	73.3333	4.64	1.12	-2.05063	5.38e-17	7.93e-15	yes	PDK4	pyruvate dehydrogenase kinase 4 [Source:HGNC Symbol;Acc:HGNC:8812]	-	-	-	-	GO:0044424//intracellular part;GO:0043226//organelle;GO:0044464//cell part;GO:0043229//intracellular organelle;GO:0005739//mitochondrion;GO:0005622//intracellular;GO:0043227//membrane-bounded organelle;GO:0005575//cellular_component;GO:0005737//cytoplasm;GO:0005623//cell;GO:0044444//cytoplasmic part;GO:0043231//intracellular membrane-bounded organelle	GO:0003674//molecular_function;GO:0005488//binding;GO:0043167//ion binding;GO:0016772//transferase activity, transferring phosphorus-containing groups;GO:0003824//catalytic activity;GO:0016301//kinase activity;GO:0016740//transferase activity	GO:0006790//sulfur compound metabolic process;GO:0050789//regulation of biological process;GO:0044281//small molecule metabolic process;GO:0044710//single-organism metabolic process;GO:0044238//primary metabolic process;GO:0005975//carbohydrate metabolic process;GO:0051716//cellular response to stimulus;GO:0008152//metabolic process;GO:0007154//cell communication;GO:0008150//biological_process;GO…
ENSG00000004864	244.5	569.333	4.245	10.11	1.25195	2.84e-08	7.33e-07	yes	SLC25A13	solute carrier family 25 member 13 [Source:HGNC Symbol;Acc:HGNC:10983]	-	-	-	-	GO:0044464//cell part;GO:0005886//plasma membrane;GO:0016020//membrane;GO:0043227//membrane-bounded organelle;GO:0043226//organelle;GO:0043231//intracellular membrane-bounded organelle;GO:0043229//intracellular organelle;GO:0005622//intracellular;GO:0005739//mitochondrion;GO:0005575//cellular_component;GO:0071944//cell periphery;GO:0044424//intracellular part;GO:0005623//cell;GO:0005737//cytoplas…	GO:0003674//molecular_function;GO:0005215//transporter activity;GO:0022857//transmembrane transporter activity;GO:0005488//binding;GO:0043167//ion binding	GO:0009058//biosynthetic process;GO:0044763//single-organism cellular process;GO:0044237//cellular metabolic process;GO:0006807//nitrogen compound metabolic process;GO:0071704//organic substance metabolic process;GO:0005975//carbohydrate metabolic process;GO:0006091//generation of precursor metabolites and energy;GO:0034641//cellular nitrogen compound metabolic process;GO:0044238//primary metabol…
ENSG00000005102	37.5	13.6667	1.04	0.356667	-1.54394	0.000668086	0.00458575	yes	MEOX1	mesenchyme homeobox 1 [Source:HGNC Symbol;Acc:HGNC:7013]	-	-	-	-	GO:0044464//cell part;GO:0005623//cell;GO:0005575//cellular_component;GO:0043226//organelle;GO:0044424//intracellular part;GO:0043231//intracellular membrane-bounded organelle;GO:0005622//intracellular;GO:0005737//cytoplasm;GO:0043227//membrane-bounded organelle;GO:0043229//intracellular organelle;GO:0005634//nucleus	GO:0003677//DNA binding;GO:1901363//heterocyclic compound binding;GO:0003674//molecular_function;GO:0005488//binding;GO:0003700//transcription factor activity, sequence-specific DNA binding;GO:0001071//nucleic acid binding transcription factor activity;GO:0003676//nucleic acid binding;GO:0097159//organic cyclic compound binding	GO:0006807//nitrogen compound metabolic process;GO:0034641//cellular nitrogen compound metabolic process;GO:0009058//biosynthetic process;GO:0032502//developmental process;GO:0048869//cellular developmental process;GO:0048646//anatomical structure formation involved in morphogenesis;GO:0032501//multicellular organismal process;GO:0007275//multicellular organism development;GO:0048856//anatomical …
ENSG00000005379	294.5	125.333	5.835	2.30667	-1.33892	8.02e-06	0.00010692	yes	TSPOAP1	TSPO associated protein 1 [Source:HGNC Symbol;Acc:HGNC:16831]	-	-	-	-	GO:0005737//cytoplasm;GO:0043229//intracellular organelle;GO:0043226//organelle;GO:0005575//cellular_component;GO:0044444//cytoplasmic part;GO:0005829//cytosol;GO:0005623//cell;GO:0043231//intracellular membrane-bounded organelle;GO:0043227//membrane-bounded organelle;GO:0005739//mitochondrion;GO:0044424//intracellular part;GO:0044464//cell part;GO:0005622//intracellular	GO:0003674//molecular_function	GO:0008150//biological_process;GO:0071704//organic substance metabolic process;GO:0044763//single-organism cellular process;GO:0044699//single-organism process;GO:0009058//biosynthetic process;GO:0023052//signaling;GO:0009987//cellular process;GO:0044710//single-organism metabolic process;GO:0006629//lipid metabolic process;GO:0044238//primary metabolic process;GO:0051179//localization;GO:0007267…
ENSG00000005469	70.5	183	1.455	3.69333	1.3439	8.14e-07	1.45e-05	yes	CROT	carnitine O-octanoyltransferase [Source:HGNC Symbol;Acc:HGNC:2366]	Cellular Processes	Transport and catabolism	ko04146//Peroxisome	K05940	GO:0044424//intracellular part;GO:0044464//cell part;GO:0044444//cytoplasmic part;GO:0005623//cell;GO:0043227//membrane-bounded organelle;GO:0043231//intracellular membrane-bounded organelle;GO:0042579//microbody;GO:0005622//intracellular;GO:0005575//cellular_component;GO:0043229//intracellular organelle;GO:0043226//organelle;GO:0005737//cytoplasm;GO:0005777//peroxisome;GO:0005739//mitochondrion	GO:0016746//transferase activity, transferring acyl groups;GO:0003674//molecular_function;GO:0003824//catalytic activity;GO:0016740//transferase activity	GO:0008152//metabolic process;GO:0006091//generation of precursor metabolites and energy;GO:0071704//organic substance metabolic process;GO:0051234//establishment of localization;GO:0044238//primary metabolic process;GO:0051186//cofactor metabolic process;GO:0044710//single-organism metabolic process;GO:0044699//single-organism process;GO:0034641//cellular nitrogen compound metabolic process;GO:0…
ENSG00000006432	1571	668.333	12.435	4.82333	-1.3663	8.58e-13	5.54e-11	yes	MAP3K9	mitogen-activated protein kinase kinase kinase 9 [Source:HGNC Symbol;Acc:HGNC:6861]	-	-	-	-	GO:0005623//cell;GO:0044464//cell part;GO:0044424//intracellular part;GO:0005575//cellular_component;GO:0005622//intracellular;GO:0005737//cytoplasm	GO:0004871//signal transducer activity;GO:0016301//kinase activity;GO:0003824//catalytic activity;GO:0016740//transferase activity;GO:0043167//ion binding;GO:0005488//binding;GO:0003674//molecular_function;GO:0016772//transferase activity, transferring phosphorus-containing groups	GO:0050896//response to stimulus;GO:0044238//primary metabolic process;GO:0036211//protein modification process;GO:0065007//biological regulation;GO:0008152//metabolic process;GO:0007165//signal transduction;GO:0007154//cell communication;GO:0050789//regulation of biological process;GO:0008150//biological_process;GO:0016265//death;GO:0044267//cellular protein metabolic process;GO:0006807//nitroge…
ENSG00000006468	198	69	4.115	1.65667	-1.31261	2.65e-05	0.000297082	yes	ETV1	ETS variant 1 [Source:HGNC Symbol;Acc:HGNC:3490]	Human Diseases	Cancers	ko05202//Transcriptional misregulation in cancers	K09431	GO:0043227//membrane-bounded organelle;GO:0043231//intracellular membrane-bounded organelle;GO:0043226//organelle;GO:0043229//intracellular organelle;GO:0005623//cell;GO:0005622//intracellular;GO:0044424//intracellular part;GO:0005634//nucleus;GO:0005575//cellular_component;GO:0044464//cell part	GO:0003674//molecular_function;GO:0097159//organic cyclic compound binding;GO:0003676//nucleic acid binding;GO:0005488//binding;GO:0003700//transcription factor activity, sequence-specific DNA binding;GO:1901363//heterocyclic compound binding;GO:0003677//DNA binding;GO:0001071//nucleic acid binding transcription factor activity	GO:0044767//single-organism developmental process;GO:0032989//cellular component morphogenesis;GO:0006807//nitrogen compound metabolic process;GO:0009653//anatomical structure morphogenesis;GO:0032502//developmental process;GO:0071840//cellular component organization or biogenesis;GO:0016043//cellular component organization;GO:0044699//single-organism process;GO:0030154//cell differentiation;GO:0…
ENSG00000006606	22	6.33333	2.23	0.623333	-1.83897	0.0010695	0.00674775	yes	CCL26	C-C motif chemokine ligand 26 [Source:HGNC Symbol;Acc:HGNC:10625]	Organismal Systems;Environmental Information Processing	Signaling molecules and interaction;Immune system	ko04060//Cytokine-cytokine receptor interaction;ko04062//Chemokine signaling pathway	K21096	GO:0005615//extracellular space;GO:0044421//extracellular region part;GO:0005576//extracellular region;GO:0005575//cellular_component	GO:0004871//signal transducer activity;GO:0003674//molecular_function	GO:0023052//signaling;GO:0051179//localization;GO:0050896//response to stimulus;GO:0009987//cellular process;GO:0036211//protein modification process;GO:0016043//cellular component organization;GO:0008150//biological_process;GO:0006461//protein complex assembly;GO:0007010//cytoskeleton organization;GO:0043412//macromolecule modification;GO:0002376//immune system process;GO:0050794//regulation of …
ENSG00000006695	478.99	1088	13.95	30.6467	1.13547	2.12e-11	1.06e-09	yes	COX10	COX10, heme A:farnesyltransferase cytochrome c oxidase assembly factor [Source:HGNC Symbol;Acc:HGNC:2260]	Metabolism	Energy metabolism;Metabolism of cofactors and vitamins	ko00190//Oxidative phosphorylation;ko00860//Porphyrin and chlorophyll metabolism	K02257	GO:0005623//cell;GO:0044464//cell part;GO:0005737//cytoplasm;GO:0043227//membrane-bounded organelle;GO:0032991//macromolecular complex;GO:0043234//protein complex;GO:0043226//organelle;GO:0043231//intracellular membrane-bounded organelle;GO:0070013//intracellular organelle lumen;GO:0044422//organelle part;GO:0044428//nuclear part;GO:0044444//cytoplasmic part;GO:0043228//non-membrane-bounded organ…	GO:0003824//catalytic activity;GO:0022857//transmembrane transporter activity;GO:0016765//transferase activity, transferring alkyl or aryl (other than methyl) groups;GO:0016740//transferase activity;GO:0003674//molecular_function;GO:0016491//oxidoreductase activity;GO:0005215//transporter activity	GO:0008150//biological_process;GO:0071822//protein complex subunit organization;GO:0008152//metabolic process;GO:0044763//single-organism cellular process;GO:0009058//biosynthetic process;GO:0006810//transport;GO:0006807//nitrogen compound metabolic process;GO:0006461//protein complex assembly;GO:0044699//single-organism process;GO:0007005//mitochondrion organization;GO:0071840//cellular componen…
ENSG00000006757	138.5	349	6.735	17.3	1.36102	2.08e-08	5.53e-07	yes	PNPLA4	patatin like phospholipase domain containing 4 [Source:HGNC Symbol;Acc:HGNC:24887]	Metabolism	Metabolism of cofactors and vitamins	ko00830//Retinol metabolism	K11157	GO:0044464//cell part;GO:0044444//cytoplasmic part;GO:0043229//intracellular organelle;GO:0043227//membrane-bounded organelle;GO:0043228//non-membrane-bounded organelle;GO:0043232//intracellular non-membrane-bounded organelle;GO:0005622//intracellular;GO:0043231//intracellular membrane-bounded organelle;GO:0005737//cytoplasm;GO:0044424//intracellular part;GO:0005623//cell;GO:0005811//lipid partic…	GO:0003674//molecular_function	GO:0009056//catabolic process;GO:0006629//lipid metabolic process;GO:0065007//biological regulation;GO:0065008//regulation of biological quality;GO:0044699//single-organism process;GO:0042592//homeostatic process;GO:0008152//metabolic process;GO:0008150//biological_process;GO:0044281//small molecule metabolic process;GO:0044710//single-organism metabolic process;GO:0044238//primary metabolic proc…
ENSG00000006831	1147	2528.67	15.585	34.9133	1.16362	1.73e-12	1.06e-10	yes	ADIPOR2	adiponectin receptor 2 [Source:HGNC Symbol;Acc:HGNC:24041]	Human Diseases;Environmental Information Processing;Organismal Systems	Aging;Endocrine system;Endocrine and metabolic diseases;Signal transduction	ko04932//Non-alcoholic fatty liver disease (NAFLD);ko04152//AMPK signaling pathway;ko04211//Longevity regulating pathway - mammal;ko04920//Adipocytokine signaling pathway	K07297	GO:0005623//cell;GO:0044464//cell part;GO:0016020//membrane;GO:0005575//cellular_component;GO:0005886//plasma membrane;GO:0071944//cell periphery	GO:0005488//binding;GO:0004871//signal transducer activity;GO:0003674//molecular_function;GO:0043167//ion binding	GO:0051716//cellular response to stimulus;GO:0048646//anatomical structure formation involved in morphogenesis;GO:0044238//primary metabolic process;GO:0044281//small molecule metabolic process;GO:0050789//regulation of biological process;GO:0009058//biosynthetic process;GO:0044710//single-organism metabolic process;GO:0048856//anatomical structure development;GO:0044700//single organism signalin…
ENSG00000007062	6	23.6667	0.205	0.42	1.03477	0.0117215	0.0466808	yes	PROM1	prominin 1 [Source:HGNC Symbol;Acc:HGNC:9454]	Human Diseases	Cancers	ko05202//Transcriptional misregulation in cancers	K06532	GO:0043226//organelle;GO:0005737//cytoplasm;GO:0005886//plasma membrane;GO:0005783//endoplasmic reticulum;GO:0042995//cell projection;GO:0012505//endomembrane system;GO:0044424//intracellular part;GO:0005623//cell;GO:0016020//membrane;GO:0005575//cellular_component;GO:0043227//membrane-bounded organelle;GO:0071944//cell periphery;GO:0005622//intracellular;GO:0043231//intracellular membrane-bounde…	GO:0005515//protein binding;GO:0005488//binding;GO:0008092//cytoskeletal protein binding;GO:0003674//molecular_function	GO:0044699//single-organism process;GO:0009987//cellular process;GO:0065008//regulation of biological quality;GO:0044763//single-organism cellular process;GO:0065007//biological regulation;GO:0042592//homeostatic process;GO:0048869//cellular developmental process;GO:0009653//anatomical structure morphogenesis;GO:0032502//developmental process;GO:0048646//anatomical structure formation involved in…
ENSG00000007129	6.5	1	0.285	0.05	-2.51096	0.00763622	0.0330861	yes	CEACAM21	carcinoembryonic antigen related cell adhesion molecule 21 [Source:HGNC Symbol;Acc:HGNC:28834]	-	-	-	-	GO:0005575//cellular_component	-	-
ENSG00000007264	57	172	2.12	4.73667	1.15981	1.63e-06	2.67e-05	yes	MATK	megakaryocyte-associated tyrosine kinase [Source:HGNC Symbol;Acc:HGNC:6906]	Organismal Systems	Nervous system	ko04722//Neurotrophin signaling pathway	K08888	GO:0071944//cell periphery;GO:0005622//intracellular;GO:0005575//cellular_component;GO:0044444//cytoplasmic part;GO:0005623//cell;GO:0016020//membrane;GO:0044464//cell part;GO:0005737//cytoplasm;GO:0044424//intracellular part;GO:0005886//plasma membrane;GO:0005829//cytosol	GO:0003824//catalytic activity;GO:0016301//kinase activity;GO:0003674//molecular_function;GO:0005488//binding;GO:0043167//ion binding;GO:0016740//transferase activity;GO:0016772//transferase activity, transferring phosphorus-containing groups	GO:0044700//single organism signaling;GO:0050896//response to stimulus;GO:0036211//protein modification process;GO:0006464//cellular protein modification process;GO:0008283//cell proliferation;GO:0044267//cellular protein metabolic process;GO:0019538//protein metabolic process;GO:0023052//signaling;GO:0030154//cell differentiation;GO:0043170//macromolecule metabolic process;GO:0043412//macromolec…
ENSG00000007866	1755.5	894	46.65	22.18	-1.07262	7.49e-08	1.76e-06	yes	TEAD3	TEA domain transcription factor 3 [Source:HGNC Symbol;Acc:HGNC:11716]	Environmental Information Processing	Signal transduction	ko04390//Hippo signaling pathway;ko04392//Hippo signaling pathway - multiple species	K09448	GO:0005575//cellular_component;GO:0043231//intracellular membrane-bounded organelle;GO:0005654//nucleoplasm;GO:0044446//intracellular organelle part;GO:0043226//organelle;GO:0031974//membrane-enclosed lumen;GO:0043227//membrane-bounded organelle;GO:0044428//nuclear part;GO:0070013//intracellular organelle lumen;GO:0005634//nucleus;GO:0031981//nuclear lumen;GO:0043233//organelle lumen;GO:0005622//…	GO:0005515//protein binding;GO:0003674//molecular_function;GO:0005488//binding;GO:0003676//nucleic acid binding;GO:0097159//organic cyclic compound binding;GO:1901363//heterocyclic compound binding;GO:0008134//transcription factor binding;GO:0003700//transcription factor activity, sequence-specific DNA binding;GO:0003677//DNA binding;GO:0001071//nucleic acid binding transcription factor activity	GO:0000003//reproduction;GO:0007165//signal transduction;GO:0048856//anatomical structure development;GO:0009058//biosynthetic process;GO:0006807//nitrogen compound metabolic process;GO:0032501//multicellular organismal process;GO:0044763//single-organism cellular process;GO:0044767//single-organism developmental process;GO:0008283//cell proliferation;GO:0044700//single organism signaling;GO:0051…
ENSG00000008300	415.5	866.333	1.895	3.97667	1.06936	2.35e-09	7.64e-08	yes	CELSR3	cadherin EGF LAG seven-pass G-type receptor 3 [Source:HGNC Symbol;Acc:HGNC:3230]	-	-	-	-	GO:0005575//cellular_component;GO:0071944//cell periphery;GO:0044464//cell part;GO:0005886//plasma membrane;GO:0005623//cell;GO:0016020//membrane	GO:0005488//binding;GO:0004871//signal transducer activity;GO:0003674//molecular_function;GO:0043167//ion binding	GO:0022607//cellular component assembly;GO:0044767//single-organism developmental process;GO:0044699//single-organism process;GO:0007267//cell-cell signaling;GO:0065007//biological regulation;GO:0071704//organic substance metabolic process;GO:0036211//protein modification process;GO:0009653//anatomical structure morphogenesis;GO:0019538//protein metabolic process;GO:0043170//macromolecule metabol…
ENSG00000008513	364	149.333	4.27	1.45333	-1.55487	7.27e-09	2.13e-07	yes	ST3GAL1	ST3 beta-galactoside alpha-2,3-sialyltransferase 1 [Source:HGNC Symbol;Acc:HGNC:10862]	Metabolism	Glycan biosynthesis and metabolism	ko00512//Mucin type O-glycan biosynthesis;ko00603//Glycosphingolipid biosynthesis - globo series;ko00604//Glycosphingolipid biosynthesis - ganglio series;ko00533//Glycosaminoglycan biosynthesis - keratan sulfate	K00780	GO:0044421//extracellular region part;GO:0044464//cell part;GO:0005737//cytoplasm;GO:0005794//Golgi apparatus;GO:0043231//intracellular membrane-bounded organelle;GO:0005575//cellular_component;GO:0005615//extracellular space;GO:0044444//cytoplasmic part;GO:0005622//intracellular;GO:0043226//organelle;GO:0005623//cell;GO:0043227//membrane-bounded organelle;GO:0012505//endomembrane system;GO:00055…	GO:0016757//transferase activity, transferring glycosyl groups;GO:0016740//transferase activity;GO:0003824//catalytic activity;GO:0003674//molecular_function	GO:0044710//single-organism metabolic process;GO:0043170//macromolecule metabolic process;GO:0006790//sulfur compound metabolic process;GO:0008152//metabolic process;GO:0044267//cellular protein metabolic process;GO:0044238//primary metabolic process;GO:0009058//biosynthetic process;GO:0009987//cellular process;GO:0044699//single-organism process;GO:0036211//protein modification process;GO:004428…
ENSG00000008517	186	31.6667	11.22	1.98	-2.5025	2.48e-11	1.23e-09	yes	IL32	interleukin 32 [Source:HGNC Symbol;Acc:HGNC:16830]	-	-	-	-	GO:0044464//cell part;GO:0044424//intracellular part;GO:0005829//cytosol;GO:0005737//cytoplasm;GO:0005576//extracellular region;GO:0005575//cellular_component;GO:0044421//extracellular region part;GO:0005622//intracellular;GO:0005615//extracellular space;GO:0005623//cell;GO:0044444//cytoplasmic part	GO:0003674//molecular_function	GO:0022610//biological adhesion;GO:0008150//biological_process;GO:0050794//regulation of cellular process;GO:0023052//signaling;GO:0044763//single-organism cellular process;GO:0006950//response to stress;GO:0002376//immune system process;GO:0007155//cell adhesion;GO:0050789//regulation of biological process;GO:0007154//cell communication;GO:0050896//response to stimulus;GO:0007165//signal transdu…
ENSG00000008735	139	361	2.245	5.94333	1.40456	2.1e-08	5.58e-07	yes	MAPK8IP2	mitogen-activated protein kinase 8 interacting protein 2 [Source:HGNC Symbol;Acc:HGNC:6883]	Environmental Information Processing	Signal transduction	ko04010//MAPK signaling pathway	K04435	GO:0005856//cytoskeleton;GO:0043228//non-membrane-bounded organelle;GO:0044424//intracellular part;GO:0043232//intracellular non-membrane-bounded organelle;GO:0005622//intracellular;GO:0043229//intracellular organelle;GO:0044464//cell part;GO:0005575//cellular_component;GO:0005737//cytoplasm;GO:0043226//organelle;GO:0005623//cell	GO:0019899//enzyme binding;GO:0005515//protein binding;GO:0005488//binding;GO:0005198//structural molecule activity;GO:0008092//cytoskeletal protein binding;GO:0003674//molecular_function	GO:0044237//cellular metabolic process;GO:0071840//cellular component organization or biogenesis;GO:0050794//regulation of cellular process;GO:0016265//death;GO:0071822//protein complex subunit organization;GO:0019538//protein metabolic process;GO:0055085//transmembrane transport;GO:0048856//anatomical structure development;GO:0043170//macromolecule metabolic process;GO:0006810//transport;GO:0051…
ENSG00000010295	236	488.333	4.785	9.82	1.0372	1.34e-05	0.000164892	yes	IFFO1	intermediate filament family orphan 1 [Source:HGNC Symbol;Acc:HGNC:24970]	-	-	-	-	GO:0043228//non-membrane-bounded organelle;GO:0044424//intracellular part;GO:0043226//organelle;GO:0005856//cytoskeleton;GO:0005623//cell;GO:0043229//intracellular organelle;GO:0005575//cellular_component;GO:0043232//intracellular non-membrane-bounded organelle;GO:0005622//intracellular;GO:0044464//cell part	GO:0003674//molecular_function;GO:0005198//structural molecule activity	-
ENSG00000010319	13.5	3	0.335	0.0333333	-3.32912	0.00167219	0.00975203	yes	SEMA3G	semaphorin 3G [Source:HGNC Symbol;Acc:HGNC:30400]	Organismal Systems	Development	ko04360//Axon guidance	K06840	GO:0043226//organelle;GO:0044421//extracellular region part;GO:0005576//extracellular region;GO:0005615//extracellular space;GO:0005575//cellular_component	GO:0003674//molecular_function	GO:0044763//single-organism cellular process;GO:0071840//cellular component organization or biogenesis;GO:0048856//anatomical structure development;GO:0048869//cellular developmental process;GO:0032502//developmental process;GO:0040011//locomotion;GO:0009987//cellular process;GO:0008150//biological_process;GO:0030154//cell differentiation;GO:0032989//cellular component morphogenesis;GO:0016043//c…
ENSG00000010626	92.5	227	3.71	8.87	1.25751	6.86e-06	9.33e-05	yes	LRRC23	leucine rich repeat containing 23 [Source:HGNC Symbol;Acc:HGNC:19138]	-	-	-	-	GO:0005575//cellular_component	GO:0003674//molecular_function	GO:0008150//biological_process
ENSG00000010818	1527.5	448	8.405	2.49	-1.7551	1.39e-17	2.09e-15	yes	HIVEP2	human immunodeficiency virus type I enhancer binding protein 2 [Source:HGNC Symbol;Acc:HGNC:4921]	-	-	-	-	GO:0031981//nuclear lumen;GO:0043231//intracellular membrane-bounded organelle;GO:0043233//organelle lumen;GO:0005622//intracellular;GO:0005634//nucleus;GO:0005623//cell;GO:0070013//intracellular organelle lumen;GO:0044428//nuclear part;GO:0044464//cell part;GO:0043227//membrane-bounded organelle;GO:0044424//intracellular part;GO:0005654//nucleoplasm;GO:0044422//organelle part;GO:0044446//intrace…	GO:0003674//molecular_function;GO:0003700//transcription factor activity, sequence-specific DNA binding;GO:0043167//ion binding;GO:0003676//nucleic acid binding;GO:0001071//nucleic acid binding transcription factor activity;GO:0097159//organic cyclic compound binding;GO:0003677//DNA binding;GO:1901363//heterocyclic compound binding;GO:0005488//binding	GO:0006807//nitrogen compound metabolic process;GO:0008150//biological_process;GO:0009058//biosynthetic process;GO:0007154//cell communication;GO:0065007//biological regulation;GO:0048856//anatomical structure development;GO:0051716//cellular response to stimulus;GO:0007165//signal transduction;GO:0008152//metabolic process;GO:0032502//developmental process;GO:0044237//cellular metabolic process;…
ENSG00000011105	492	1084	6.47	15.33	1.24452	3.58e-10	1.35e-08	yes	TSPAN9	tetraspanin 9 [Source:HGNC Symbol;Acc:HGNC:21640]	-	-	-	-	GO:0005886//plasma membrane;GO:0016020//membrane;GO:0005623//cell;GO:0044464//cell part;GO:0005575//cellular_component;GO:0071944//cell periphery	GO:0003674//molecular_function	GO:0065007//biological regulation;GO:0044699//single-organism process;GO:0008150//biological_process;GO:0050789//regulation of biological process;GO:0050896//response to stimulus;GO:0009987//cellular process;GO:0023052//signaling;GO:0050794//regulation of cellular process;GO:0007154//cell communication;GO:0007165//signal transduction;GO:0051716//cellular response to stimulus;GO:0044700//single or…
ENSG00000011201	10.5	119.667	0.095	1.04333	3.45713	2.96e-15	3.25e-13	yes	ANOS1	anosmin 1 [Source:HGNC Symbol;Acc:HGNC:6211]	-	-	-	-	GO:0044421//extracellular region part;GO:0005575//cellular_component;GO:0005615//extracellular space;GO:0005576//extracellular region;GO:0071944//cell periphery;GO:0031012//extracellular matrix;GO:0044464//cell part;GO:0005623//cell;GO:0005886//plasma membrane;GO:0005578//proteinaceous extracellular matrix;GO:0016020//membrane	GO:0030234//enzyme regulator activity;GO:0005198//structural molecule activity;GO:0005488//binding;GO:0098772//molecular function regulator;GO:0043167//ion binding;GO:0003674//molecular_function	GO:0065007//biological regulation;GO:0007165//signal transduction;GO:0048856//anatomical structure development;GO:0009987//cellular process;GO:0044700//single organism signaling;GO:0007154//cell communication;GO:0050789//regulation of biological process;GO:0044699//single-organism process;GO:0050896//response to stimulus;GO:0051716//cellular response to stimulus;GO:0044763//single-organism cellul…
ENSG00000011295	2135.87	4858.1	40.775	97.86	1.26303	2.25e-16	3.04e-14	yes	TTC19	tetratricopeptide repeat domain 19 [Source:HGNC Symbol;Acc:HGNC:26006]	-	-	-	-	GO:0005739//mitochondrion;GO:0044430//cytoskeletal part;GO:0005815//microtubule organizing center;GO:0043232//intracellular non-membrane-bounded organelle;GO:0005575//cellular_component;GO:0005737//cytoplasm;GO:0044444//cytoplasmic part;GO:0005856//cytoskeleton;GO:0043229//intracellular organelle;GO:0015630//microtubule cytoskeleton;GO:0044424//intracellular part;GO:0043226//organelle;GO:0044446/…	GO:0003674//molecular_function	GO:0008150//biological_process;GO:0051301//cell division;GO:0043933//macromolecular complex subunit organization;GO:0071840//cellular component organization or biogenesis;GO:0006461//protein complex assembly;GO:0022607//cellular component assembly;GO:0007049//cell cycle;GO:0007005//mitochondrion organization;GO:0065003//macromolecular complex assembly;GO:0071822//protein complex subunit organizat…
ENSG00000011422	1790.5	610	68.855	22.78	-1.59579	2.89e-21	7.3e-19	yes	PLAUR	plasminogen activator, urokinase receptor [Source:HGNC Symbol;Acc:HGNC:9053]	Organismal Systems;Human Diseases	Immune system;Cancers	ko05205//Proteoglycans in cancer;ko04610//Complement and coagulation cascades	K03985	GO:0043229//intracellular organelle;GO:0005783//endoplasmic reticulum;GO:0005576//extracellular region;GO:0044444//cytoplasmic part;GO:0043226//organelle;GO:0016020//membrane;GO:0005623//cell;GO:0005615//extracellular space;GO:0043227//membrane-bounded organelle;GO:0031410//cytoplasmic vesicle;GO:0043231//intracellular membrane-bounded organelle;GO:0005737//cytoplasm;GO:0012505//endomembrane syst…	GO:0003674//molecular_function;GO:0019899//enzyme binding;GO:0005488//binding;GO:0004871//signal transducer activity;GO:0005515//protein binding	GO:0043412//macromolecule modification;GO:0007005//mitochondrion organization;GO:0006996//organelle organization;GO:0044763//single-organism cellular process;GO:0071704//organic substance metabolic process;GO:0006810//transport;GO:0043170//macromolecule metabolic process;GO:0007154//cell communication;GO:0008150//biological_process;GO:0051234//establishment of localization;GO:0050789//regulation …
ENSG00000011677	46	2.66667	0.675	0.0433333	-3.96134	5.96e-14	4.95e-12	yes	GABRA3	gamma-aminobutyric acid type A receptor alpha3 subunit [Source:HGNC Symbol;Acc:HGNC:4077]	Human Diseases;Organismal Systems;Environmental Information Processing	Nervous system;Sensory system;Signaling molecules and interaction;Substance dependence	ko04080//Neuroactive ligand-receptor interaction;ko04723//Retrograde endocannabinoid signaling;ko05032//Morphine addiction;ko04727//GABAergic synapse;ko04742//Taste transduction;ko05033//Nicotine addiction	K05175	GO:0044464//cell part;GO:0005886//plasma membrane;GO:0005623//cell;GO:0016020//membrane;GO:0005575//cellular_component;GO:0071944//cell periphery	GO:0005215//transporter activity;GO:0022857//transmembrane transporter activity;GO:0004871//signal transducer activity;GO:0003674//molecular_function	GO:0006810//transport;GO:0044765//single-organism transport;GO:0008150//biological_process;GO:0007154//cell communication;GO:0050789//regulation of biological process;GO:0009987//cellular process;GO:1902578//single-organism localization;GO:0050794//regulation of cellular process;GO:0023052//signaling;GO:0044699//single-organism process;GO:0055085//transmembrane transport;GO:0007165//signal transd…
ENSG00000012171	799	145	16.815	3.67	-2.1959	2.44e-14	2.19e-12	yes	SEMA3B	semaphorin 3B [Source:HGNC Symbol;Acc:HGNC:10724]	Organismal Systems	Development	ko04360//Axon guidance	K06840	GO:0005615//extracellular space;GO:0005622//intracellular;GO:0044421//extracellular region part;GO:0044424//intracellular part;GO:0005783//endoplasmic reticulum;GO:0043227//membrane-bounded organelle;GO:0043229//intracellular organelle;GO:0044464//cell part;GO:0044444//cytoplasmic part;GO:0005737//cytoplasm;GO:0005576//extracellular region;GO:0043226//organelle;GO:0012505//endomembrane system;GO:…	GO:0003674//molecular_function	GO:0030154//cell differentiation;GO:0007154//cell communication;GO:0016043//cellular component organization;GO:0000902//cell morphogenesis;GO:0007267//cell-cell signaling;GO:0008150//biological_process;GO:0023052//signaling;GO:0009987//cellular process;GO:0071840//cellular component organization or biogenesis;GO:0032989//cellular component morphogenesis;GO:0040011//locomotion;GO:0048856//anatomic…
ENSG00000012223	15	0	0.34	0.001	-8.40939	9.32e-09	2.65e-07	yes	LTF	lactotransferrin [Source:HGNC Symbol;Acc:HGNC:6720]	-	-	-	-	GO:0005575//cellular_component;GO:0031410//cytoplasmic vesicle;GO:0005737//cytoplasm;GO:0044464//cell part;GO:0005615//extracellular space;GO:0044421//extracellular region part;GO:0005576//extracellular region;GO:0043227//membrane-bounded organelle;GO:0005634//nucleus;GO:0043229//intracellular organelle;GO:0044424//intracellular part;GO:0043231//intracellular membrane-bounded organelle;GO:0005623…	GO:0003674//molecular_function;GO:0003824//catalytic activity;GO:0097159//organic cyclic compound binding;GO:0005488//binding;GO:0030234//enzyme regulator activity;GO:0003676//nucleic acid binding;GO:0008289//lipid binding;GO:0098772//molecular function regulator;GO:0016787//hydrolase activity;GO:0043167//ion binding;GO:1901363//heterocyclic compound binding;GO:0003677//DNA binding;GO:0008233//pe…	GO:0007165//signal transduction;GO:0016265//death;GO:0023052//signaling;GO:0044763//single-organism cellular process;GO:0044403//symbiosis, encompassing mutualism through parasitism;GO:0044767//single-organism developmental process;GO:0042592//homeostatic process;GO:0051716//cellular response to stimulus;GO:0044699//single-organism process;GO:0006810//transport;GO:0044238//primary metabolic proce…
ENSG00000013619	404	133	5.55	1.65333	-1.74711	6.98e-11	3.13e-09	yes	MAMLD1	mastermind like domain containing 1 [Source:HGNC Symbol;Acc:HGNC:2568]	-	-	-	-	GO:0031981//nuclear lumen;GO:0044430//cytoskeletal part;GO:0044464//cell part;GO:0015630//microtubule cytoskeleton;GO:0012505//endomembrane system;GO:0005815//microtubule organizing center;GO:0044428//nuclear part;GO:0043232//intracellular non-membrane-bounded organelle;GO:0044424//intracellular part;GO:0005654//nucleoplasm;GO:0043231//intracellular membrane-bounded organelle;GO:0043228//non-memb…	GO:0003674//molecular_function	GO:0009987//cellular process;GO:0008152//metabolic process;GO:0034641//cellular nitrogen compound metabolic process;GO:0008150//biological_process;GO:0044237//cellular metabolic process;GO:0048856//anatomical structure development;GO:0006807//nitrogen compound metabolic process;GO:0032502//developmental process;GO:0000003//reproduction;GO:0009058//biosynthetic process
ENSG00000016402	12	31	0.195	0.766667	1.97513	0.0068534	0.030213	yes	IL20RA	interleukin 20 receptor subunit alpha [Source:HGNC Symbol;Acc:HGNC:6003]	Environmental Information Processing	Signaling molecules and interaction;Signal transduction	ko04060//Cytokine-cytokine receptor interaction;ko04630//Jak-STAT signaling pathway	K05136	GO:0071944//cell periphery;GO:0016020//membrane;GO:0044464//cell part;GO:0005575//cellular_component;GO:0005886//plasma membrane;GO:0005623//cell	GO:0003674//molecular_function;GO:0004871//signal transducer activity	GO:0009987//cellular process;GO:0065007//biological regulation;GO:0008219//cell death;GO:0050789//regulation of biological process;GO:0050896//response to stimulus;GO:0044699//single-organism process;GO:0044763//single-organism cellular process;GO:0051716//cellular response to stimulus;GO:0050794//regulation of cellular process;GO:0044700//single organism signaling;GO:0016265//death;GO:0065008//r…
ENSG00000018869	3	15.6667	0.065	0.38	2.54749	0.0015699	0.00927388	yes	ZNF582	zinc finger protein 582 [Source:HGNC Symbol;Acc:HGNC:26421]	-	-	-	-	GO:0044424//intracellular part;GO:0005622//intracellular;GO:0005634//nucleus;GO:0044464//cell part;GO:0005623//cell;GO:0043229//intracellular organelle;GO:0043226//organelle;GO:0043227//membrane-bounded organelle;GO:0005575//cellular_component;GO:0043231//intracellular membrane-bounded organelle	GO:0043167//ion binding;GO:1901363//heterocyclic compound binding;GO:0097159//organic cyclic compound binding;GO:0003677//DNA binding;GO:0003674//molecular_function;GO:0005488//binding;GO:0003676//nucleic acid binding	GO:0034641//cellular nitrogen compound metabolic process;GO:0008150//biological_process;GO:0006807//nitrogen compound metabolic process;GO:0009987//cellular process;GO:0044237//cellular metabolic process;GO:0009058//biosynthetic process;GO:0008152//metabolic process
ENSG00000019582	5	16.6667	0.245	0.74	1.59474	0.0110568	0.0444951	yes	CD74	CD74 molecule [Source:HGNC Symbol;Acc:HGNC:1697]	Organismal Systems;Human Diseases	Infectious diseases;Immune system	ko05168//Herpes simplex infection;ko05152//Tuberculosis;ko04612//Antigen processing and presentation	K06505	GO:0005576//extracellular region;GO:0071944//cell periphery;GO:0005768//endosome;GO:0000323//lytic vacuole;GO:0016020//membrane;GO:0005783//endoplasmic reticulum;GO:0005575//cellular_component;GO:0043231//intracellular membrane-bounded organelle;GO:0044444//cytoplasmic part;GO:0031982//vesicle;GO:0005615//extracellular space;GO:0032991//macromolecular complex;GO:0044421//extracellular region part…	GO:0003674//molecular_function;GO:0005488//binding;GO:0005515//protein binding;GO:0019899//enzyme binding;GO:0004871//signal transducer activity	GO:0006464//cellular protein modification process;GO:0048856//anatomical structure development;GO:0022607//cellular component assembly;GO:0044710//single-organism metabolic process;GO:0007154//cell communication;GO:0051234//establishment of localization;GO:0065003//macromolecular complex assembly;GO:0006928//movement of cell or subcellular component;GO:0006807//nitrogen compound metabolic process…
ENSG00000020577	1136.5	534.667	14.68	6.22333	-1.23809	1.07e-08	3e-07	yes	SAMD4A	sterile alpha motif domain containing 4A [Source:HGNC Symbol;Acc:HGNC:23023]	-	-	-	-	GO:0044422//organelle part;GO:0005730//nucleolus;GO:0043229//intracellular organelle;GO:0070013//intracellular organelle lumen;GO:0043228//non-membrane-bounded organelle;GO:0005829//cytosol;GO:0005634//nucleus;GO:0044444//cytoplasmic part;GO:0044446//intracellular organelle part;GO:0005575//cellular_component;GO:0044424//intracellular part;GO:0044428//nuclear part;GO:0043231//intracellular membra…	GO:0005488//binding;GO:0097159//organic cyclic compound binding;GO:0003674//molecular_function;GO:1901363//heterocyclic compound binding;GO:0044822//poly(A) RNA binding;GO:0003729//mRNA binding;GO:0003723//RNA binding;GO:0003676//nucleic acid binding	GO:0043604//amide biosynthetic process;GO:0009987//cellular process;GO:0006807//nitrogen compound metabolic process;GO:0006139//nucleobase-containing compound metabolic process;GO:0043170//macromolecule metabolic process;GO:1901575//organic substance catabolic process;GO:0006412//translation;GO:0019538//protein metabolic process;GO:0043603//cellular amide metabolic process;GO:0008152//metabolic p…
ENSG00000021826	167.5	33.3333	2.54	0.566667	-2.16426	2.71e-10	1.06e-08	yes	CPS1	carbamoyl-phosphate synthase 1 [Source:HGNC Symbol;Acc:HGNC:2323]	Metabolism	Energy metabolism;Amino acid metabolism	ko00250//Alanine, aspartate and glutamate metabolism;ko00220//Arginine biosynthesis;ko00910//Nitrogen metabolism	K01948	GO:0031974//membrane-enclosed lumen;GO:0005634//nucleus;GO:0005737//cytoplasm;GO:0005739//mitochondrion;GO:0043227//membrane-bounded organelle;GO:0044446//intracellular organelle part;GO:0031981//nuclear lumen;GO:0044444//cytoplasmic part;GO:0005622//intracellular;GO:0005575//cellular_component;GO:0043232//intracellular non-membrane-bounded organelle;GO:0043231//intracellular membrane-bounded org…	GO:0003824//catalytic activity;GO:0043167//ion binding;GO:0008289//lipid binding;GO:0016787//hydrolase activity;GO:0003674//molecular_function;GO:0016874//ligase activity;GO:0008233//peptidase activity;GO:0005488//binding	GO:0065007//biological regulation;GO:0003008//system process;GO:0008152//metabolic process;GO:0044763//single-organism cellular process;GO:0006790//sulfur compound metabolic process;GO:0030154//cell differentiation;GO:0006629//lipid metabolic process;GO:0044699//single-organism process;GO:0044710//single-organism metabolic process;GO:0044281//small molecule metabolic process;GO:0044767//single-or…
ENSG00000023171	518.5	204	8.69	3.32333	-1.38673	3.44e-08	8.74e-07	yes	GRAMD1B	GRAM domain containing 1B [Source:HGNC Symbol;Acc:HGNC:29214]	-	-	-	-	GO:0005575//cellular_component	-	-
ENSG00000023608	3297	1191.33	67.77	24.4333	-1.4718	4.31e-13	3.06e-11	yes	SNAPC1	small nuclear RNA activating complex polypeptide 1 [Source:HGNC Symbol;Acc:HGNC:11134]	-	-	-	-	GO:0044428//nuclear part;GO:0005730//nucleolus;GO:0043231//intracellular membrane-bounded organelle;GO:0043228//non-membrane-bounded organelle;GO:0043232//intracellular non-membrane-bounded organelle;GO:0070013//intracellular organelle lumen;GO:0044424//intracellular part;GO:0043227//membrane-bounded organelle;GO:0031974//membrane-enclosed lumen;GO:0043226//organelle;GO:0005634//nucleus;GO:004322…	GO:1901363//heterocyclic compound binding;GO:0005488//binding;GO:0003674//molecular_function;GO:0003676//nucleic acid binding;GO:0003677//DNA binding;GO:0097159//organic cyclic compound binding	GO:0009058//biosynthetic process;GO:0008150//biological_process;GO:0044237//cellular metabolic process;GO:0006807//nitrogen compound metabolic process;GO:0008152//metabolic process;GO:0034641//cellular nitrogen compound metabolic process;GO:0009987//cellular process
ENSG00000023697	282.5	659.333	10.765	24.46	1.18408	1.02e-10	4.39e-09	yes	DERA	deoxyribose-phosphate aldolase [Source:HGNC Symbol;Acc:HGNC:24269]	Metabolism	Carbohydrate metabolism	ko00030//Pentose phosphate pathway	K01619	GO:0005829//cytosol;GO:0031982//vesicle;GO:0043226//organelle;GO:0044424//intracellular part;GO:0043227//membrane-bounded organelle;GO:0005575//cellular_component;GO:0005622//intracellular;GO:0031410//cytoplasmic vesicle;GO:0005634//nucleus;GO:0005576//extracellular region;GO:0044444//cytoplasmic part;GO:0043231//intracellular membrane-bounded organelle;GO:0043229//intracellular organelle;GO:0005…	GO:0003674//molecular_function;GO:0016829//lyase activity;GO:0003824//catalytic activity	GO:0008150//biological_process;GO:0051234//establishment of localization;GO:0006810//transport;GO:0034655//nucleobase-containing compound catabolic process;GO:1901575//organic substance catabolic process;GO:0009987//cellular process;GO:0005975//carbohydrate metabolic process;GO:0044281//small molecule metabolic process;GO:0019439//aromatic compound catabolic process;GO:0071704//organic substance …
ENSG00000025423	55	21.6667	2.435	1.09667	-1.1508	0.0024163	0.0131742	yes	HSD17B6	hydroxysteroid 17-beta dehydrogenase 6 [Source:HGNC Symbol;Acc:HGNC:23316]	Metabolism	Lipid metabolism;Metabolism of cofactors and vitamins	ko00830//Retinol metabolism;ko00140//Steroid hormone biosynthesis	K13369	GO:0012505//endomembrane system;GO:0044444//cytoplasmic part;GO:0031410//cytoplasmic vesicle;GO:0043229//intracellular organelle;GO:0005783//endoplasmic reticulum;GO:0005622//intracellular;GO:0031982//vesicle;GO:0043226//organelle;GO:0044424//intracellular part;GO:0005737//cytoplasm;GO:0043231//intracellular membrane-bounded organelle;GO:0044464//cell part;GO:0005623//cell;GO:0043227//membrane-bo…	GO:0003674//molecular_function;GO:0016491//oxidoreductase activity;GO:0003824//catalytic activity	GO:0009056//catabolic process;GO:0071704//organic substance metabolic process;GO:0044699//single-organism process;GO:0006091//generation of precursor metabolites and energy;GO:0044238//primary metabolic process;GO:0006629//lipid metabolic process;GO:0044237//cellular metabolic process;GO:0009987//cellular process;GO:0008152//metabolic process;GO:0009058//biosynthetic process;GO:0044710//single-or…
ENSG00000029153	342.5	913	5.36	13.9967	1.38478	3.11e-16	4.07e-14	yes	ARNTL2	aryl hydrocarbon receptor nuclear translocator like 2 [Source:HGNC Symbol;Acc:HGNC:18984]	-	-	-	-	GO:0043229//intracellular organelle;GO:0043233//organelle lumen;GO:0031974//membrane-enclosed lumen;GO:0043226//organelle;GO:0044424//intracellular part;GO:0005634//nucleus;GO:0044464//cell part;GO:0043232//intracellular non-membrane-bounded organelle;GO:0005737//cytoplasm;GO:0043228//non-membrane-bounded organelle;GO:0031981//nuclear lumen;GO:0005623//cell;GO:0005730//nucleolus;GO:0043234//prote…	GO:1901363//heterocyclic compound binding;GO:0003677//DNA binding;GO:0003700//transcription factor activity, sequence-specific DNA binding;GO:0005488//binding;GO:0001071//nucleic acid binding transcription factor activity;GO:0003676//nucleic acid binding;GO:0003674//molecular_function;GO:0097159//organic cyclic compound binding	GO:0008152//metabolic process;GO:0006807//nitrogen compound metabolic process;GO:0009987//cellular process;GO:0009058//biosynthetic process;GO:0034641//cellular nitrogen compound metabolic process;GO:0008150//biological_process;GO:0044237//cellular metabolic process
ENSG00000030304	15	1.33333	0.3	0.0266667	-3.49185	1.57e-05	0.00018855	yes	MUSK	muscle associated receptor tyrosine kinase [Source:HGNC Symbol;Acc:HGNC:7525]	-	-	-	-	GO:0005886//plasma membrane;GO:0016020//membrane;GO:0005575//cellular_component;GO:0071944//cell periphery;GO:0044464//cell part;GO:0005623//cell	GO:0003674//molecular_function;GO:0004871//signal transducer activity;GO:0016740//transferase activity;GO:0016301//kinase activity;GO:0005488//binding;GO:0016772//transferase activity, transferring phosphorus-containing groups;GO:0003824//catalytic activity;GO:0043167//ion binding	GO:0022607//cellular component assembly;GO:0006464//cellular protein modification process;GO:0032501//multicellular organismal process;GO:0044767//single-organism developmental process;GO:0019538//protein metabolic process;GO:0032502//developmental process;GO:0044699//single-organism process;GO:0008152//metabolic process;GO:0044238//primary metabolic process;GO:0044763//single-organism cellular p…
ENSG00000030419	36	4.66667	0.51	0.116667	-2.1281	7.97e-08	1.86e-06	yes	IKZF2	IKAROS family zinc finger 2 [Source:HGNC Symbol;Acc:HGNC:13177]	-	-	-	-	GO:0005575//cellular_component;GO:0043227//membrane-bounded organelle;GO:0044464//cell part;GO:0005634//nucleus;GO:0043231//intracellular membrane-bounded organelle;GO:0044424//intracellular part;GO:0005622//intracellular;GO:0043229//intracellular organelle;GO:0005623//cell;GO:0043226//organelle	GO:0005488//binding;GO:0003674//molecular_function;GO:0003677//DNA binding;GO:0097159//organic cyclic compound binding;GO:0003700//transcription factor activity, sequence-specific DNA binding;GO:0001071//nucleic acid binding transcription factor activity;GO:0043167//ion binding;GO:1901363//heterocyclic compound binding;GO:0003676//nucleic acid binding	GO:0006807//nitrogen compound metabolic process;GO:0009058//biosynthetic process;GO:0034641//cellular nitrogen compound metabolic process;GO:0044237//cellular metabolic process;GO:0008150//biological_process;GO:0008152//metabolic process;GO:0009987//cellular process
ENSG00000031003	359.5	861.667	4.245	10.8133	1.34897	1.64e-08	4.45e-07	yes	FAM13B	family with sequence similarity 13 member B [Source:HGNC Symbol;Acc:HGNC:1335]	-	-	-	-	GO:0005737//cytoplasm;GO:0005829//cytosol;GO:0005623//cell;GO:0044464//cell part;GO:0044444//cytoplasmic part;GO:0044424//intracellular part;GO:0005622//intracellular;GO:0005575//cellular_component	GO:0030234//enzyme regulator activity;GO:0098772//molecular function regulator;GO:0003674//molecular_function	GO:0044763//single-organism cellular process;GO:0007165//signal transduction;GO:0023052//signaling;GO:0050896//response to stimulus;GO:0044699//single-organism process;GO:0044700//single organism signaling;GO:0051716//cellular response to stimulus;GO:0008150//biological_process;GO:0065007//biological regulation;GO:0050789//regulation of biological process;GO:0050794//regulation of cellular proces…
ENSG00000033011	273.605	566.103	6.935	15.8567	1.19312	1.13e-05	0.000143232	yes	ALG1	ALG1, chitobiosyldiphosphodolichol beta-mannosyltransferase [Source:HGNC Symbol;Acc:HGNC:18294]	Metabolism	Glycan biosynthesis and metabolism	ko00510//N-Glycan biosynthesis	K03842	GO:0012505//endomembrane system;GO:0005622//intracellular;GO:0043231//intracellular membrane-bounded organelle;GO:0044444//cytoplasmic part;GO:0044464//cell part;GO:0005783//endoplasmic reticulum;GO:0044424//intracellular part;GO:0005575//cellular_component;GO:0043229//intracellular organelle;GO:0005737//cytoplasm;GO:0043227//membrane-bounded organelle;GO:0005623//cell;GO:0043226//organelle	GO:0016740//transferase activity;GO:0016757//transferase activity, transferring glycosyl groups;GO:0003674//molecular_function;GO:0003824//catalytic activity	GO:0009987//cellular process;GO:0071704//organic substance metabolic process;GO:0044699//single-organism process;GO:0006464//cellular protein modification process;GO:0019538//protein metabolic process;GO:0036211//protein modification process;GO:0009058//biosynthetic process;GO:0043412//macromolecule modification;GO:0044238//primary metabolic process;GO:0044710//single-organism metabolic process;G…
ENSG00000035687	621.5	1292	12.205	25.7633	1.07785	1.43e-10	5.98e-09	yes	ADSS	adenylosuccinate synthase [Source:HGNC Symbol;Acc:HGNC:292]	Metabolism	Nucleotide metabolism;Amino acid metabolism	ko00230//Purine metabolism;ko00250//Alanine, aspartate and glutamate metabolism	K01939	GO:0005622//intracellular;GO:0043226//organelle;GO:0044424//intracellular part;GO:0016020//membrane;GO:0005829//cytosol;GO:0005575//cellular_component;GO:0005615//extracellular space;GO:0005737//cytoplasm;GO:0044444//cytoplasmic part;GO:0005623//cell;GO:0044464//cell part;GO:0071944//cell periphery;GO:0005886//plasma membrane;GO:0005576//extracellular region;GO:0044421//extracellular region part	GO:0003674//molecular_function;GO:0005488//binding;GO:0043167//ion binding;GO:0003824//catalytic activity;GO:0016874//ligase activity	GO:0034641//cellular nitrogen compound metabolic process;GO:0009058//biosynthetic process;GO:1901564//organonitrogen compound metabolic process;GO:0044237//cellular metabolic process;GO:0006520//cellular amino acid metabolic process;GO:0044699//single-organism process;GO:0044763//single-organism cellular process;GO:0044238//primary metabolic process;GO:0008150//biological_process;GO:0043436//oxoa…
ENSG00000037749	223.5	485.667	7.325	17.4133	1.24929	1.01e-08	2.85e-07	yes	MFAP3	microfibril associated protein 3 [Source:HGNC Symbol;Acc:HGNC:7034]	-	-	-	-	GO:0071944//cell periphery;GO:0005575//cellular_component;GO:0044464//cell part;GO:0016020//membrane;GO:0005886//plasma membrane;GO:0005623//cell;GO:0005576//extracellular region	-	-
ENSG00000038274	933.5	1995.33	23.935	51.8033	1.11392	7.28e-13	4.82e-11	yes	MAT2B	methionine adenosyltransferase 2B [Source:HGNC Symbol;Acc:HGNC:6905]	Metabolism	Amino acid metabolism	ko00270//Cysteine and methionine metabolism	K00789	GO:0005623//cell;GO:0005575//cellular_component;GO:0005739//mitochondrion;GO:0043231//intracellular membrane-bounded organelle;GO:0005576//extracellular region;GO:0005829//cytosol;GO:0044421//extracellular region part;GO:0043229//intracellular organelle;GO:0005622//intracellular;GO:0044464//cell part;GO:0005634//nucleus;GO:0043227//membrane-bounded organelle;GO:0044444//cytoplasmic part;GO:004322…	GO:0019899//enzyme binding;GO:0005488//binding;GO:0030234//enzyme regulator activity;GO:0003674//molecular_function;GO:0005515//protein binding;GO:0098772//molecular function regulator	GO:0009987//cellular process;GO:0044237//cellular metabolic process;GO:0008150//biological_process;GO:0009058//biosynthetic process;GO:0006790//sulfur compound metabolic process;GO:0044699//single-organism process;GO:0051186//cofactor metabolic process;GO:0044710//single-organism metabolic process;GO:0008152//metabolic process;GO:0044281//small molecule metabolic process
ENSG00000038295	446.5	104.333	5.815	1.32667	-2.13197	3.37e-14	2.97e-12	yes	TLL1	tolloid like 1 [Source:HGNC Symbol;Acc:HGNC:11843]	-	-	-	-	GO:0005576//extracellular region;GO:0005575//cellular_component	GO:0016787//hydrolase activity;GO:0043167//ion binding;GO:0008233//peptidase activity;GO:0003824//catalytic activity;GO:0003674//molecular_function;GO:0005488//binding	GO:0016043//cellular component organization;GO:0044763//single-organism cellular process;GO:0044767//single-organism developmental process;GO:0048856//anatomical structure development;GO:0071840//cellular component organization or biogenesis;GO:0030154//cell differentiation;GO:0048869//cellular developmental process;GO:0030198//extracellular matrix organization;GO:0044699//single-organism process…
ENSG00000038427	251.5	13.6667	1.37	0.106667	-3.68299	4.68e-23	1.37e-20	yes	VCAN	versican [Source:HGNC Symbol;Acc:HGNC:2464]	Environmental Information Processing	Signaling molecules and interaction	ko04514//Cell adhesion molecules (CAMs)	K06793	GO:0043231//intracellular membrane-bounded organelle;GO:0005764//lysosome;GO:0012505//endomembrane system;GO:0005576//extracellular region;GO:0005615//extracellular space;GO:0000323//lytic vacuole;GO:0005794//Golgi apparatus;GO:0044424//intracellular part;GO:0044444//cytoplasmic part;GO:0005575//cellular_component;GO:0005578//proteinaceous extracellular matrix;GO:0044421//extracellular region par…	GO:0003674//molecular_function;GO:0005198//structural molecule activity;GO:0005488//binding;GO:0043167//ion binding	GO:0032502//developmental process;GO:0008150//biological_process;GO:0022610//biological adhesion;GO:0008152//metabolic process;GO:0044281//small molecule metabolic process;GO:0044267//cellular protein metabolic process;GO:0044767//single-organism developmental process;GO:0071840//cellular component organization or biogenesis;GO:0043062//extracellular structure organization;GO:0030198//extracellul…
ENSG00000039600	7	0.666667	0.215	0.0233333	-3.20387	0.00155386	0.00921065	yes	SOX30	SRY-box 30 [Source:HGNC Symbol;Acc:HGNC:30635]	-	-	-	-	GO:0044424//intracellular part;GO:0044464//cell part;GO:0005634//nucleus;GO:0005575//cellular_component;GO:0043231//intracellular membrane-bounded organelle;GO:0005623//cell;GO:0005622//intracellular;GO:0043229//intracellular organelle;GO:0043226//organelle;GO:0043227//membrane-bounded organelle	GO:0097159//organic cyclic compound binding;GO:0003700//transcription factor activity, sequence-specific DNA binding;GO:0003677//DNA binding;GO:0005488//binding;GO:1901363//heterocyclic compound binding;GO:0001071//nucleic acid binding transcription factor activity;GO:0003676//nucleic acid binding;GO:0003674//molecular_function	GO:0008152//metabolic process;GO:0009058//biosynthetic process;GO:0044237//cellular metabolic process;GO:0006807//nitrogen compound metabolic process;GO:0034641//cellular nitrogen compound metabolic process;GO:0008150//biological_process;GO:0009987//cellular process;GO:0000003//reproduction
ENSG00000040731	71	7.33333	1.125	0.116667	-3.26946	2.4e-14	2.17e-12	yes	CDH10	cadherin 10 [Source:HGNC Symbol;Acc:HGNC:1749]	-	-	-	-	GO:0044464//cell part;GO:0005623//cell;GO:0071944//cell periphery;GO:0005575//cellular_component;GO:0016020//membrane;GO:0005886//plasma membrane	GO:0005488//binding;GO:0003674//molecular_function;GO:0043167//ion binding	GO:0034330//cell junction organization;GO:0016043//cellular component organization;GO:0007155//cell adhesion;GO:0071840//cellular component organization or biogenesis;GO:0008150//biological_process;GO:0044699//single-organism process;GO:0044763//single-organism cellular process;GO:0009987//cellular process;GO:0022610//biological adhesion
ENSG00000042062	2.5	11.6667	0.03	0.153333	2.35364	0.00698004	0.0307125	yes	RIPOR3	-	-	-	-	-	-	-	-
ENSG00000046653	47	96.3333	0.695	1.43667	1.04764	0.000943687	0.00607673	yes	GPM6B	glycoprotein M6B [Source:HGNC Symbol;Acc:HGNC:4461]	-	-	-	-	GO:0005575//cellular_component;GO:0005623//cell;GO:0005886//plasma membrane;GO:0016020//membrane;GO:0071944//cell periphery;GO:0044464//cell part	GO:0003674//molecular_function	GO:0044085//cellular component biogenesis;GO:0048869//cellular developmental process;GO:0030198//extracellular matrix organization;GO:0009987//cellular process;GO:0044699//single-organism process;GO:0007155//cell adhesion;GO:0007010//cytoskeleton organization;GO:0022607//cellular component assembly;GO:0016043//cellular component organization;GO:0032502//developmental process;GO:0006996//organelle…
ENSG00000046889	7.5	0	0.04	0.001	-5.32193	0.000339354	0.00258451	yes	PREX2	phosphatidylinositol-3,4,5-trisphosphate dependent Rac exchange factor 2 [Source:HGNC Symbol;Acc:HGNC:22950]	-	-	-	-	GO:0005622//intracellular;GO:0005886//plasma membrane;GO:0071944//cell periphery;GO:0044424//intracellular part;GO:0005575//cellular_component;GO:0005737//cytoplasm;GO:0005829//cytosol;GO:0044444//cytoplasmic part;GO:0005623//cell;GO:0016020//membrane;GO:0044464//cell part	GO:0003674//molecular_function;GO:0005515//protein binding;GO:0019899//enzyme binding;GO:0098772//molecular function regulator;GO:0005488//binding;GO:0030234//enzyme regulator activity	GO:0043170//macromolecule metabolic process;GO:0007165//signal transduction;GO:0043412//macromolecule modification;GO:0044238//primary metabolic process;GO:0044763//single-organism cellular process;GO:0048856//anatomical structure development;GO:0044700//single organism signaling;GO:0044767//single-organism developmental process;GO:0032989//cellular component morphogenesis;GO:0050789//regulation …
ENSG00000047621	173.5	465.333	3.53	9.13	1.37095	2.03e-10	8.15e-09	yes	C12orf4	chromosome 12 open reading frame 4 [Source:HGNC Symbol;Acc:HGNC:1184]	-	-	-	-	GO:0005622//intracellular;GO:0005623//cell;GO:0005575//cellular_component;GO:0044424//intracellular part;GO:0005737//cytoplasm;GO:0044464//cell part	-	GO:0051179//localization;GO:0006810//transport;GO:0051234//establishment of localization;GO:0016192//vesicle-mediated transport;GO:0008150//biological_process;GO:0002376//immune system process
ENSG00000047634	3502.5	1290	76.945	27.6033	-1.47899	1.49e-15	1.71e-13	yes	SCML1	Scm polycomb group protein like 1 [Source:HGNC Symbol;Acc:HGNC:10580]	-	-	-	-	GO:0043229//intracellular organelle;GO:0043226//organelle;GO:0005623//cell;GO:0005622//intracellular;GO:0043231//intracellular membrane-bounded organelle;GO:0005575//cellular_component;GO:0043227//membrane-bounded organelle;GO:0044464//cell part;GO:0044424//intracellular part;GO:0005634//nucleus	GO:0003674//molecular_function;GO:0097159//organic cyclic compound binding;GO:0003677//DNA binding;GO:0003700//transcription factor activity, sequence-specific DNA binding;GO:0001071//nucleic acid binding transcription factor activity;GO:0005488//binding;GO:0003676//nucleic acid binding;GO:1901363//heterocyclic compound binding	GO:0009058//biosynthetic process;GO:0006807//nitrogen compound metabolic process;GO:0008152//metabolic process;GO:0034641//cellular nitrogen compound metabolic process;GO:0008150//biological_process;GO:0044237//cellular metabolic process;GO:0032502//developmental process;GO:0048856//anatomical structure development;GO:0009987//cellular process
ENSG00000048342	84	173.667	1.785	4.30333	1.26953	0.000143006	0.00126969	yes	CC2D2A	coiled-coil and C2 domain containing 2A [Source:HGNC Symbol;Acc:HGNC:29253]	-	-	-	-	GO:0005623//cell;GO:0043232//intracellular non-membrane-bounded organelle;GO:0043229//intracellular organelle;GO:0043228//non-membrane-bounded organelle;GO:0005856//cytoskeleton;GO:0044444//cytoplasmic part;GO:0005622//intracellular;GO:0043226//organelle;GO:0044424//intracellular part;GO:0005737//cytoplasm;GO:0043234//protein complex;GO:0044464//cell part;GO:0042995//cell projection;GO:0005575//c…	-	GO:0009790//embryo development;GO:0032501//multicellular organismal process;GO:0071840//cellular component organization or biogenesis;GO:0050896//response to stimulus;GO:0008150//biological_process;GO:0007154//cell communication;GO:0009653//anatomical structure morphogenesis;GO:0023052//signaling;GO:0065007//biological regulation;GO:0016043//cellular component organization;GO:0048646//anatomical …
ENSG00000049249	134.5	60.3333	2.615	1.08333	-1.27133	0.00242192	0.013197	yes	TNFRSF9	TNF receptor superfamily member 9 [Source:HGNC Symbol;Acc:HGNC:11924]	Environmental Information Processing	Signaling molecules and interaction	ko04060//Cytokine-cytokine receptor interaction	K05146	GO:0044464//cell part;GO:0005886//plasma membrane;GO:0016020//membrane;GO:0005623//cell;GO:0071944//cell periphery;GO:0044421//extracellular region part;GO:0005615//extracellular space;GO:0005576//extracellular region;GO:0005575//cellular_component	GO:0004871//signal transducer activity;GO:0003674//molecular_function	GO:0032502//developmental process;GO:0050794//regulation of cellular process;GO:0008219//cell death;GO:0051716//cellular response to stimulus;GO:0070271//protein complex biogenesis;GO:0007165//signal transduction;GO:0051179//localization;GO:0022607//cellular component assembly;GO:0065007//biological regulation;GO:0008283//cell proliferation;GO:0044699//single-organism process;GO:0044763//single-o…
ENSG00000049323	1118.5	570.667	14.05	6.38333	-1.13819	1.96e-08	5.24e-07	yes	LTBP1	latent transforming growth factor beta binding protein 1 [Source:HGNC Symbol;Acc:HGNC:6714]	Environmental Information Processing	Signal transduction	ko04350//TGF-beta signaling pathway	K19559	GO:0005575//cellular_component;GO:0044424//intracellular part;GO:0043231//intracellular membrane-bounded organelle;GO:0043226//organelle;GO:0043227//membrane-bounded organelle;GO:0012505//endomembrane system;GO:0005737//cytoplasm;GO:0044421//extracellular region part;GO:0005578//proteinaceous extracellular matrix;GO:0005783//endoplasmic reticulum;GO:0044464//cell part;GO:0005615//extracellular sp…	GO:0016301//kinase activity;GO:0003824//catalytic activity;GO:0043167//ion binding;GO:0003674//molecular_function;GO:0016740//transferase activity;GO:0016772//transferase activity, transferring phosphorus-containing groups;GO:0005488//binding;GO:0004871//signal transducer activity	GO:0007165//signal transduction;GO:0044260//cellular macromolecule metabolic process;GO:0044700//single organism signaling;GO:0008150//biological_process;GO:0050896//response to stimulus;GO:0006464//cellular protein modification process;GO:0050789//regulation of biological process;GO:0071704//organic substance metabolic process;GO:0019538//protein metabolic process;GO:0008152//metabolic process;G…
ENSG00000049759	1187	307.333	21.19	5.32	-1.99389	4.95e-21	1.22e-18	yes	NEDD4L	neural precursor cell expressed, developmentally down-regulated 4-like, E3 ubiquitin protein ligase [Source:HGNC Symbol;Acc:HGNC:7728]	Organismal Systems;Genetic Information Processing;Cellular Processes	Folding, sorting and degradation;Excretory system;Cellular commiunity;Transport and catabolism	ko04144//Endocytosis;ko04530//Tight junction;ko04120//Ubiquitin mediated proteolysis;ko04960//Aldosterone-regulated sodium reabsorption	K13305	GO:0005654//nucleoplasm;GO:0005737//cytoplasm;GO:0016020//membrane;GO:0005623//cell;GO:0043231//intracellular membrane-bounded organelle;GO:0043233//organelle lumen;GO:0044421//extracellular region part;GO:0044428//nuclear part;GO:0044464//cell part;GO:0012505//endomembrane system;GO:0005622//intracellular;GO:0044422//organelle part;GO:0071944//cell periphery;GO:0043229//intracellular organelle;G…	GO:0003674//molecular_function	GO:0044238//primary metabolic process;GO:0044767//single-organism developmental process;GO:0040007//growth;GO:0016043//cellular component organization;GO:0009987//cellular process;GO:0032501//multicellular organismal process;GO:0044419//interspecies interaction between organisms;GO:0000902//cell morphogenesis;GO:0034641//cellular nitrogen compound metabolic process;GO:0009653//anatomical structur…
ENSG00000049769	35	82	0.76	1.58333	1.05889	0.000200554	0.00167616	yes	PPP1R3F	protein phosphatase 1 regulatory subunit 3F [Source:HGNC Symbol;Acc:HGNC:14944]	Organismal Systems	Endocrine system	ko04910//Insulin signaling pathway	K17453	GO:0005575//cellular_component	GO:0003674//molecular_function;GO:0005488//binding;GO:0005515//protein binding;GO:0019899//enzyme binding	GO:0044699//single-organism process;GO:0044238//primary metabolic process;GO:0044710//single-organism metabolic process;GO:0008150//biological_process;GO:0009058//biosynthetic process;GO:0008152//metabolic process;GO:0044281//small molecule metabolic process;GO:0009987//cellular process;GO:0071704//organic substance metabolic process;GO:0005975//carbohydrate metabolic process;GO:0006091//generati…
ENSG00000050030	20.5	46.6667	0.14	0.306667	1.13124	0.00866452	0.0366169	yes	NEXMIF	neurite extension and migration factor [Source:HGNC Symbol;Acc:HGNC:29433]	-	-	-	-	GO:0005623//cell;GO:0043229//intracellular organelle;GO:0044464//cell part;GO:0005737//cytoplasm;GO:0005622//intracellular;GO:0005575//cellular_component;GO:0043231//intracellular membrane-bounded organelle;GO:0043226//organelle;GO:0043227//membrane-bounded organelle;GO:0005634//nucleus;GO:0044424//intracellular part	-	GO:0050896//response to stimulus;GO:0071704//organic substance metabolic process;GO:0043170//macromolecule metabolic process;GO:0009987//cellular process;GO:0006725//cellular aromatic compound metabolic process;GO:0022610//biological adhesion;GO:0044237//cellular metabolic process;GO:0006139//nucleobase-containing compound metabolic process;GO:0051674//localization of cell;GO:1901360//organic cyc…
ENSG00000052344	22.5	6.66667	0.655	0.196667	-1.73574	0.00111429	0.00697539	yes	PRSS8	serine protease 8 [Source:HGNC Symbol;Acc:HGNC:9491]	-	-	-	-	GO:0005575//cellular_component;GO:0005576//extracellular region;GO:0005623//cell;GO:0071944//cell periphery;GO:0005886//plasma membrane;GO:0005615//extracellular space;GO:0043226//organelle;GO:0016020//membrane;GO:0044421//extracellular region part;GO:0044464//cell part	GO:0008233//peptidase activity;GO:0003824//catalytic activity;GO:0016787//hydrolase activity;GO:0003674//molecular_function	GO:0008219//cell death;GO:0009987//cellular process;GO:0016265//death;GO:0044699//single-organism process;GO:0051179//localization;GO:0051234//establishment of localization;GO:0048869//cellular developmental process;GO:0048856//anatomical structure development;GO:0006810//transport;GO:0008150//biological_process;GO:0030154//cell differentiation;GO:0044763//single-organism cellular process;GO:0032…
ENSG00000052802	999	385.333	27.85	10.25	-1.44205	6.84e-16	8.45e-14	yes	MSMO1	methylsterol monooxygenase 1 [Source:HGNC Symbol;Acc:HGNC:10545]	Metabolism	Lipid metabolism	ko00100//Steroid biosynthesis	K07750	GO:0044464//cell part;GO:0012505//endomembrane system;GO:0043227//membrane-bounded organelle;GO:0043231//intracellular membrane-bounded organelle;GO:0005886//plasma membrane;GO:0044444//cytoplasmic part;GO:0043229//intracellular organelle;GO:0005623//cell;GO:0005575//cellular_component;GO:0005622//intracellular;GO:0016020//membrane;GO:0005783//endoplasmic reticulum;GO:0043226//organelle;GO:007194…	GO:0003674//molecular_function;GO:0005488//binding;GO:0003824//catalytic activity;GO:0043167//ion binding;GO:0016491//oxidoreductase activity	GO:0044281//small molecule metabolic process;GO:0009058//biosynthetic process;GO:0071704//organic substance metabolic process;GO:0044238//primary metabolic process;GO:0008152//metabolic process;GO:0008150//biological_process;GO:0044710//single-organism metabolic process;GO:0006629//lipid metabolic process;GO:0044699//single-organism process
ENSG00000053108	3.405	28.2733	0.21	0.616667	1.5541	0.000299321	0.00232478	yes	FSTL4	follistatin like 4 [Source:HGNC Symbol;Acc:HGNC:21389]	-	-	-	-	GO:0044464//cell part;GO:0005575//cellular_component;GO:0043229//intracellular organelle;GO:0044444//cytoplasmic part;GO:0005737//cytoplasm;GO:0044424//intracellular part;GO:0005622//intracellular;GO:0031410//cytoplasmic vesicle;GO:0005576//extracellular region;GO:0031982//vesicle;GO:0043226//organelle;GO:0005623//cell	GO:0003674//molecular_function;GO:0005488//binding;GO:0043167//ion binding	GO:0050789//regulation of biological process;GO:0065007//biological regulation;GO:0040007//growth;GO:0071840//cellular component organization or biogenesis;GO:0008150//biological_process;GO:0007165//signal transduction;GO:0044767//single-organism developmental process;GO:0016043//cellular component organization;GO:0050896//response to stimulus;GO:0044700//single organism signaling;GO:0032989//cel…
ENSG00000053702	18	40.6667	0.36	0.803333	1.158	0.00776711	0.0335585	yes	NRIP2	nuclear receptor interacting protein 2 [Source:HGNC Symbol;Acc:HGNC:23078]	-	-	-	-	GO:0044424//intracellular part;GO:0043231//intracellular membrane-bounded organelle;GO:0005575//cellular_component;GO:0043227//membrane-bounded organelle;GO:0043226//organelle;GO:0005622//intracellular;GO:0005634//nucleus;GO:0043229//intracellular organelle;GO:0005623//cell;GO:0005737//cytoplasm;GO:0044464//cell part	GO:0016787//hydrolase activity;GO:0003824//catalytic activity;GO:0008233//peptidase activity;GO:0003674//molecular_function	GO:0034641//cellular nitrogen compound metabolic process;GO:0006807//nitrogen compound metabolic process;GO:0044237//cellular metabolic process;GO:0009058//biosynthetic process;GO:0008152//metabolic process;GO:0008150//biological_process;GO:0009987//cellular process
ENSG00000053747	1170	440.333	7.49	2.37333	-1.65805	1.42e-12	8.8e-11	yes	LAMA3	laminin subunit alpha 3 [Source:HGNC Symbol;Acc:HGNC:6483]	Human Diseases;Cellular Processes;Environmental Information Processing	Infectious diseases;Cancers;Signal transduction;Cellular commiunity;Signaling molecules and interaction	ko05200//Pathways in cancer;ko04151//PI3K-Akt signaling pathway;ko05165//Human papillomavirus infection;ko04510//Focal adhesion;ko05145//Toxoplasmosis;ko05146//Amoebiasis;ko05222//Small cell lung cancer;ko04512//ECM-receptor interaction	K06240	GO:0043234//protein complex;GO:0005737//cytoplasm;GO:0044424//intracellular part;GO:0043231//intracellular membrane-bounded organelle;GO:0032991//macromolecular complex;GO:0005575//cellular_component;GO:0005615//extracellular space;GO:0043226//organelle;GO:0005578//proteinaceous extracellular matrix;GO:0005783//endoplasmic reticulum;GO:0005622//intracellular;GO:0005623//cell;GO:0044444//cytoplasm…	GO:0003674//molecular_function;GO:0005198//structural molecule activity	GO:0030154//cell differentiation;GO:0007275//multicellular organism development;GO:0048856//anatomical structure development;GO:0051674//localization of cell;GO:0022610//biological adhesion;GO:0007155//cell adhesion;GO:0009653//anatomical structure morphogenesis;GO:0048646//anatomical structure formation involved in morphogenesis;GO:0071840//cellular component organization or biogenesis;GO:000692…
ENSG00000053900	150.5	321.667	3.08	6.86333	1.15598	4.17e-06	6.03e-05	yes	ANAPC4	anaphase promoting complex subunit 4 [Source:HGNC Symbol;Acc:HGNC:19990]	Human Diseases;Cellular Processes;Genetic Information Processing;Organismal Systems	Folding, sorting and degradation;Cell growth and death;Infectious diseases;Endocrine system	ko05166//HTLV-I infection;ko04120//Ubiquitin mediated proteolysis;ko04110//Cell cycle;ko04114//Oocyte meiosis;ko04914//Progesterone-mediated oocyte maturation	K03351	GO:0031981//nuclear lumen;GO:0044446//intracellular organelle part;GO:0070013//intracellular organelle lumen;GO:0044428//nuclear part;GO:0043227//membrane-bounded organelle;GO:0044464//cell part;GO:0031974//membrane-enclosed lumen;GO:0044424//intracellular part;GO:0043229//intracellular organelle;GO:0044444//cytoplasmic part;GO:0005623//cell;GO:0005654//nucleoplasm;GO:0043226//organelle;GO:000562…	GO:0005515//protein binding;GO:0019899//enzyme binding;GO:0005488//binding;GO:0003674//molecular_function	GO:0009987//cellular process;GO:0008150//biological_process;GO:0036211//protein modification process;GO:0051276//chromosome organization;GO:0016043//cellular component organization;GO:0006464//cellular protein modification process;GO:0019538//protein metabolic process;GO:0044267//cellular protein metabolic process;GO:0007049//cell cycle;GO:0000278//mitotic cell cycle;GO:0051301//cell division;GO:…
ENSG00000054148	342	779	20.76	47.9267	1.20702	9.88e-11	4.29e-09	yes	PHPT1	phosphohistidine phosphatase 1 [Source:HGNC Symbol;Acc:HGNC:30033]	-	-	-	-	GO:0044421//extracellular region part;GO:0044464//cell part;GO:0005737//cytoplasm;GO:0005615//extracellular space;GO:0044444//cytoplasmic part;GO:0005623//cell;GO:0044424//intracellular part;GO:0043226//organelle;GO:0005622//intracellular;GO:0005576//extracellular region;GO:0005575//cellular_component;GO:0005829//cytosol	GO:0016788//hydrolase activity, acting on ester bonds;GO:0003674//molecular_function;GO:0042578//phosphoric ester hydrolase activity;GO:0016791//phosphatase activity;GO:0003824//catalytic activity;GO:0016787//hydrolase activity	GO:0071840//cellular component organization or biogenesis;GO:0007010//cytoskeleton organization;GO:0065008//regulation of biological quality;GO:0006810//transport;GO:0002376//immune system process;GO:0023052//signaling;GO:0040011//locomotion;GO:0044267//cellular protein metabolic process;GO:0050794//regulation of cellular process;GO:0044699//single-organism process;GO:0006996//organelle organizat…
ENSG00000054356	709	230.333	16.875	4.57	-1.88462	2.76e-09	8.81e-08	yes	PTPRN	protein tyrosine phosphatase, receptor type N [Source:HGNC Symbol;Acc:HGNC:9676]	Human Diseases	Endocrine and metabolic diseases	ko04940//Type I diabetes mellitus	K07817	GO:0005575//cellular_component;GO:0043226//organelle;GO:0005622//intracellular;GO:0005886//plasma membrane;GO:0031410//cytoplasmic vesicle;GO:0005737//cytoplasm;GO:0012505//endomembrane system;GO:0005623//cell;GO:0031982//vesicle;GO:0043231//intracellular membrane-bounded organelle;GO:0044444//cytoplasmic part;GO:0044424//intracellular part;GO:0005634//nucleus;GO:0043229//intracellular organelle;…	GO:0003824//catalytic activity;GO:0019899//enzyme binding;GO:0005488//binding;GO:0016788//hydrolase activity, acting on ester bonds;GO:0008134//transcription factor binding;GO:0016787//hydrolase activity;GO:0008092//cytoskeletal protein binding;GO:0003674//molecular_function;GO:0016791//phosphatase activity;GO:0042578//phosphoric ester hydrolase activity;GO:0005515//protein binding	GO:0065007//biological regulation;GO:0006464//cellular protein modification process;GO:0007154//cell communication;GO:0008283//cell proliferation;GO:0019538//protein metabolic process;GO:0043412//macromolecule modification;GO:0044260//cellular macromolecule metabolic process;GO:0008150//biological_process;GO:0009987//cellular process;GO:0044267//cellular protein metabolic process;GO:0065008//regu…
ENSG00000055118	544.5	256	8.09	3.52667	-1.19783	0.000130704	0.00117576	yes	KCNH2	potassium voltage-gated channel subfamily H member 2 [Source:HGNC Symbol;Acc:HGNC:6251]	-	-	-	-	GO:0044464//cell part;GO:0005622//intracellular;GO:0016020//membrane;GO:0005623//cell;GO:0005575//cellular_component;GO:0071944//cell periphery;GO:0005737//cytoplasm;GO:0005886//plasma membrane;GO:0044424//intracellular part	GO:0004871//signal transducer activity;GO:0003824//catalytic activity;GO:0005515//protein binding;GO:0003674//molecular_function;GO:0005488//binding;GO:0016301//kinase activity;GO:0022857//transmembrane transporter activity;GO:0016772//transferase activity, transferring phosphorus-containing groups;GO:0019899//enzyme binding;GO:0005215//transporter activity;GO:0016740//transferase activity	GO:0044765//single-organism transport;GO:0050789//regulation of biological process;GO:0007154//cell communication;GO:0003008//system process;GO:0044763//single-organism cellular process;GO:1902578//single-organism localization;GO:0036211//protein modification process;GO:0043170//macromolecule metabolic process;GO:0023052//signaling;GO:0042592//homeostatic process;GO:0055085//transmembrane transpo…
ENSG00000055208	3410.5	1765.33	47.225	22.96	-1.04043	1.33e-08	3.67e-07	yes	TAB2	TGF-beta activated kinase 1/MAP3K7 binding protein 2 [Source:HGNC Symbol;Acc:HGNC:17075]	Organismal Systems;Environmental Information Processing;Human Diseases	Signal transduction;Development;Infectious diseases;Immune system	ko04010//MAPK signaling pathway;ko05169//Epstein-Barr virus infection;ko05168//Herpes simplex infection;ko04621//NOD-like receptor signaling pathway;ko05162//Measles;ko04380//Osteoclast differentiation;ko05145//Toxoplasmosis;ko04668//TNF signaling pathway;ko04620//Toll-like receptor signaling pathway;ko04064//NF-kappa B signaling pathway;ko04657//IL-17 signaling pathway;ko05140//Leishmaniasis	K04404	GO:0016020//membrane;GO:0044446//intracellular organelle part;GO:0005768//endosome;GO:0005622//intracellular;GO:0044424//intracellular part;GO:0044428//nuclear part;GO:0044464//cell part;GO:0070013//intracellular organelle lumen;GO:0005737//cytoplasm;GO:0043231//intracellular membrane-bounded organelle;GO:0031974//membrane-enclosed lumen;GO:0071944//cell periphery;GO:0005654//nucleoplasm;GO:00432…	GO:0005488//binding;GO:0032182//ubiquitin-like protein binding;GO:0003674//molecular_function;GO:0043167//ion binding;GO:0005515//protein binding	GO:0051716//cellular response to stimulus;GO:0009056//catabolic process;GO:0007154//cell communication;GO:0019538//protein metabolic process;GO:0043170//macromolecule metabolic process;GO:0006464//cellular protein modification process;GO:0006914//autophagy;GO:0006807//nitrogen compound metabolic process;GO:0044267//cellular protein metabolic process;GO:0043412//macromolecule modification;GO:00325…
ENSG00000055955	18	56	0.31	1.02667	1.72763	4.28e-05	0.000454866	yes	ITIH4	inter-alpha-trypsin inhibitor heavy chain family member 4 [Source:HGNC Symbol;Acc:HGNC:6169]	-	-	-	-	GO:0005737//cytoplasm;GO:0005622//intracellular;GO:0044464//cell part;GO:0031982//vesicle;GO:0044421//extracellular region part;GO:0005576//extracellular region;GO:0031410//cytoplasmic vesicle;GO:0005615//extracellular space;GO:0044444//cytoplasmic part;GO:0005575//cellular_component;GO:0044424//intracellular part;GO:0043226//organelle;GO:0043229//intracellular organelle;GO:0005623//cell	GO:0030234//enzyme regulator activity;GO:0098772//molecular function regulator;GO:0003674//molecular_function	GO:0044699//single-organism process;GO:0050896//response to stimulus;GO:0016192//vesicle-mediated transport;GO:0051179//localization;GO:0044710//single-organism metabolic process;GO:0006810//transport;GO:0008152//metabolic process;GO:0051234//establishment of localization;GO:0008150//biological_process;GO:0044281//small molecule metabolic process;GO:0006950//response to stress
ENSG00000056487	80.5	33.3333	2.16	0.756667	-1.5133	0.000396434	0.00294851	yes	PHF21B	PHD finger protein 21B [Source:HGNC Symbol;Acc:HGNC:25161]	-	-	-	-	GO:0044424//intracellular part;GO:0005622//intracellular;GO:0005623//cell;GO:0043226//organelle;GO:0005575//cellular_component;GO:0043231//intracellular membrane-bounded organelle;GO:0043227//membrane-bounded organelle;GO:0005634//nucleus;GO:0044464//cell part;GO:0043229//intracellular organelle	GO:0003677//DNA binding;GO:0042393//histone binding;GO:1901363//heterocyclic compound binding;GO:0043167//ion binding;GO:0097159//organic cyclic compound binding;GO:0003674//molecular_function;GO:0005515//protein binding;GO:0003676//nucleic acid binding;GO:0005488//binding;GO:0000988//transcription factor activity, protein binding	GO:0009987//cellular process;GO:0044237//cellular metabolic process;GO:0008152//metabolic process;GO:0034641//cellular nitrogen compound metabolic process;GO:0009058//biosynthetic process;GO:0006807//nitrogen compound metabolic process;GO:0008150//biological_process
ENSG00000057657	49	190.333	0.725	3.13	2.11011	0.000446948	0.00326363	yes	PRDM1	PR/SET domain 1 [Source:HGNC Symbol;Acc:HGNC:9346]	-	-	-	-	GO:0005623//cell;GO:0005654//nucleoplasm;GO:0005737//cytoplasm;GO:0044446//intracellular organelle part;GO:0070013//intracellular organelle lumen;GO:0043227//membrane-bounded organelle;GO:0043233//organelle lumen;GO:0044424//intracellular part;GO:0031974//membrane-enclosed lumen;GO:0005622//intracellular;GO:0005634//nucleus;GO:0044428//nuclear part;GO:0005575//cellular_component;GO:0044422//organ…	GO:0003677//DNA binding;GO:0003674//molecular_function;GO:0003824//catalytic activity;GO:0003700//transcription factor activity, sequence-specific DNA binding;GO:0016740//transferase activity;GO:0008168//methyltransferase activity;GO:1901363//heterocyclic compound binding;GO:0001071//nucleic acid binding transcription factor activity;GO:0005488//binding;GO:0005515//protein binding;GO:0016741//tra…	GO:0009058//biosynthetic process;GO:0009987//cellular process;GO:0023052//signaling;GO:0044707//single-multicellular organism process;GO:0032501//multicellular organismal process;GO:0007165//signal transduction;GO:0006807//nitrogen compound metabolic process;GO:0009790//embryo development;GO:0050896//response to stimulus;GO:0007275//multicellular organism development;GO:0007155//cell adhesion;GO:…
ENSG00000058085	67	21.6667	0.74	0.233333	-1.66513	6.49e-06	8.87e-05	yes	LAMC2	laminin subunit gamma 2 [Source:HGNC Symbol;Acc:HGNC:6493]	Environmental Information Processing;Human Diseases;Cellular Processes	Signal transduction;Signaling molecules and interaction;Cellular commiunity;Cancers;Infectious diseases	ko05200//Pathways in cancer;ko04151//PI3K-Akt signaling pathway;ko05165//Human papillomavirus infection;ko04510//Focal adhesion;ko05145//Toxoplasmosis;ko05146//Amoebiasis;ko05222//Small cell lung cancer;ko04512//ECM-receptor interaction	K06246	GO:0044424//intracellular part;GO:0005737//cytoplasm;GO:0005578//proteinaceous extracellular matrix;GO:0044421//extracellular region part;GO:0005575//cellular_component;GO:0005615//extracellular space;GO:0005576//extracellular region;GO:0043234//protein complex;GO:0005622//intracellular;GO:0044464//cell part;GO:0032991//macromolecular complex;GO:0005623//cell;GO:0031012//extracellular matrix	GO:0003674//molecular_function;GO:0043167//ion binding;GO:0005488//binding	GO:0040011//locomotion;GO:0071840//cellular component organization or biogenesis;GO:0006928//movement of cell or subcellular component;GO:0007155//cell adhesion;GO:0044699//single-organism process;GO:0008150//biological_process;GO:0008283//cell proliferation;GO:0022610//biological adhesion;GO:0051179//localization;GO:0030198//extracellular matrix organization;GO:0043062//extracellular structure o…
ENSG00000058335	87.5	38.6667	1.285	0.42	-1.61331	0.00226203	0.0124771	yes	RASGRF1	Ras protein specific guanine nucleotide releasing factor 1 [Source:HGNC Symbol;Acc:HGNC:9875]	Environmental Information Processing;Cellular Processes	Cellular commiunity;Signal transduction	ko04010//MAPK signaling pathway;ko04014//Ras signaling pathway;ko04510//Focal adhesion	K04349	GO:0005575//cellular_component;GO:0005829//cytosol;GO:0005886//plasma membrane;GO:0044424//intracellular part;GO:0044464//cell part;GO:0016020//membrane;GO:0071944//cell periphery;GO:0005623//cell;GO:0005622//intracellular;GO:0044444//cytoplasmic part;GO:0005737//cytoplasm	GO:0019899//enzyme binding;GO:0005488//binding;GO:0003674//molecular_function;GO:0005515//protein binding	GO:0008152//metabolic process;GO:0019538//protein metabolic process;GO:0050794//regulation of cellular process;GO:0044763//single-organism cellular process;GO:0044767//single-organism developmental process;GO:0032502//developmental process;GO:0007154//cell communication;GO:0032501//multicellular organismal process;GO:0065007//biological regulation;GO:0044699//single-organism process;GO:0007165//s…
ENSG00000059804	203.5	795.99	2.84	11.3233	1.99534	1.21e-19	2.39e-17	yes	SLC2A3	solute carrier family 2 member 3 [Source:HGNC Symbol;Acc:HGNC:11007]	-	-	-	-	GO:0044444//cytoplasmic part;GO:0005622//intracellular;GO:0005615//extracellular space;GO:0044464//cell part;GO:0005576//extracellular region;GO:0031982//vesicle;GO:0005886//plasma membrane;GO:0043229//intracellular organelle;GO:0044421//extracellular region part;GO:0044424//intracellular part;GO:0043226//organelle;GO:0071944//cell periphery;GO:0016020//membrane;GO:0005575//cellular_component;GO:…	GO:0022857//transmembrane transporter activity;GO:0003674//molecular_function;GO:0005215//transporter activity	GO:0008150//biological_process;GO:0005975//carbohydrate metabolic process;GO:0044238//primary metabolic process;GO:0055085//transmembrane transport;GO:0008152//metabolic process;GO:0044763//single-organism cellular process;GO:0016192//vesicle-mediated transport;GO:0044237//cellular metabolic process;GO:0044281//small molecule metabolic process;GO:0051186//cofactor metabolic process;GO:0002376//im…
ENSG00000060138	1784	3608.33	56.59	116.397	1.04043	1.92e-12	1.15e-10	yes	YBX3	Y-box binding protein 3 [Source:HGNC Symbol;Acc:HGNC:2428]	Cellular Processes	Cellular commiunity	ko04530//Tight junction	K06099	GO:0043231//intracellular membrane-bounded organelle;GO:0005575//cellular_component;GO:0005634//nucleus;GO:0005737//cytoplasm;GO:0005829//cytosol;GO:0043226//organelle;GO:0043227//membrane-bounded organelle;GO:0044444//cytoplasmic part;GO:0043229//intracellular organelle;GO:0044424//intracellular part;GO:0044464//cell part;GO:0005623//cell;GO:0005622//intracellular	GO:0003700//transcription factor activity, sequence-specific DNA binding;GO:0003729//mRNA binding;GO:0005488//binding;GO:0019899//enzyme binding;GO:0003674//molecular_function;GO:0003677//DNA binding;GO:1901363//heterocyclic compound binding;GO:0097159//organic cyclic compound binding;GO:0005515//protein binding;GO:0001071//nucleic acid binding transcription factor activity;GO:0003723//RNA bindin…	GO:0019538//protein metabolic process;GO:0065007//biological regulation;GO:0046483//heterocycle metabolic process;GO:1901360//organic cyclic compound metabolic process;GO:0006950//response to stress;GO:0050794//regulation of cellular process;GO:0044237//cellular metabolic process;GO:0044248//cellular catabolic process;GO:0046700//heterocycle catabolic process;GO:0023052//signaling;GO:0007165//sig…
ENSG00000060140	5.5	33.6667	0.135	0.603333	2.16	5.51e-06	7.71e-05	yes	STYK1	serine/threonine/tyrosine kinase 1 [Source:HGNC Symbol;Acc:HGNC:18889]	-	-	-	-	GO:0005886//plasma membrane;GO:0071944//cell periphery;GO:0044464//cell part;GO:0016020//membrane;GO:0005622//intracellular;GO:0005623//cell;GO:0005575//cellular_component	GO:0043167//ion binding;GO:0016301//kinase activity;GO:0016740//transferase activity;GO:0016772//transferase activity, transferring phosphorus-containing groups;GO:0003674//molecular_function;GO:0005488//binding;GO:0003824//catalytic activity	GO:0044699//single-organism process;GO:0051674//localization of cell;GO:0002376//immune system process;GO:0043170//macromolecule metabolic process;GO:0036211//protein modification process;GO:0007154//cell communication;GO:0007165//signal transduction;GO:0050896//response to stimulus;GO:0006950//response to stress;GO:0044260//cellular macromolecule metabolic process;GO:0048869//cellular developmen…
ENSG00000060566	87.5	17	2	0.4	-2.32193	1.59e-09	5.27e-08	yes	CREB3L3	cAMP responsive element binding protein 3 like 3 [Source:HGNC Symbol;Acc:HGNC:18855]	Organismal Systems;Environmental Information Processing;Human Diseases	Substance dependence;Endocrine system;Endocrine and metabolic diseases;Aging;Infectious diseases;Nervous system;Neurodegenerative diseases;Circulatory system;Signal transduction;Excretory system;Cancers	ko04151//PI3K-Akt signaling pathway;ko05165//Human papillomavirus infection;ko04024//cAMP signaling pathway;ko05203//Viral carcinogenesis;ko05016//Huntington's disease;ko05034//Alcoholism;ko04022//cGMP - PKG signaling pathway;ko04261//Adrenergic signaling in cardiomyocytes;ko05161//Hepatitis B;ko04915//Estrogen signaling pathway;ko04728//Dopaminergic synapse;ko04152//AMPK signaling pathway;ko0472…	K09048	GO:0043227//membrane-bounded organelle;GO:0044428//nuclear part;GO:0044446//intracellular organelle part;GO:0005654//nucleoplasm;GO:0005623//cell;GO:0043229//intracellular organelle;GO:0005737//cytoplasm;GO:0005634//nucleus;GO:0005829//cytosol;GO:0044464//cell part;GO:0005783//endoplasmic reticulum;GO:0005575//cellular_component;GO:0043231//intracellular membrane-bounded organelle;GO:0044422//org…	GO:1901363//heterocyclic compound binding;GO:0005488//binding;GO:0003677//DNA binding;GO:0003674//molecular_function;GO:0001071//nucleic acid binding transcription factor activity;GO:0003676//nucleic acid binding;GO:0003700//transcription factor activity, sequence-specific DNA binding;GO:0097159//organic cyclic compound binding	GO:0044700//single organism signaling;GO:0050896//response to stimulus;GO:0023052//signaling;GO:0008150//biological_process;GO:0007165//signal transduction;GO:0009058//biosynthetic process;GO:0006807//nitrogen compound metabolic process;GO:0065007//biological regulation;GO:0050789//regulation of biological process;GO:0044763//single-organism cellular process;GO:0009987//cellular process;GO:000715…
ENSG00000061794	493	1017	14.57	30.19	1.05107	7.74e-10	2.72e-08	yes	MRPS35	mitochondrial ribosomal protein S35 [Source:HGNC Symbol;Acc:HGNC:16635]	-	-	-	-	GO:0044424//intracellular part;GO:0043228//non-membrane-bounded organelle;GO:0005575//cellular_component;GO:0032991//macromolecular complex;GO:0005739//mitochondrion;GO:0043229//intracellular organelle;GO:0044444//cytoplasmic part;GO:0005623//cell;GO:0005737//cytoplasm;GO:0030529//intracellular ribonucleoprotein complex;GO:0005622//intracellular;GO:0043232//intracellular non-membrane-bounded orga…	GO:1901363//heterocyclic compound binding;GO:0003735//structural constituent of ribosome;GO:0005198//structural molecule activity;GO:0097159//organic cyclic compound binding;GO:0003674//molecular_function;GO:0003676//nucleic acid binding;GO:0003723//RNA binding;GO:0005488//binding	GO:0044238//primary metabolic process;GO:0044267//cellular protein metabolic process;GO:0044237//cellular metabolic process;GO:0006950//response to stress;GO:0043603//cellular amide metabolic process;GO:0019538//protein metabolic process;GO:1901566//organonitrogen compound biosynthetic process;GO:0006807//nitrogen compound metabolic process;GO:0008150//biological_process;GO:1901576//organic subst…
ENSG00000062038	39.5	15.3333	0.86	0.21	-2.03395	0.00780723	0.033678	yes	CDH3	cadherin 3 [Source:HGNC Symbol;Acc:HGNC:1762]	Environmental Information Processing	Signaling molecules and interaction	ko04514//Cell adhesion molecules (CAMs)	K06796	GO:0005737//cytoplasm;GO:0005886//plasma membrane;GO:0005623//cell;GO:0005575//cellular_component;GO:0044464//cell part;GO:0071944//cell periphery;GO:0016020//membrane;GO:0005622//intracellular;GO:0044424//intracellular part	GO:0043167//ion binding;GO:0003674//molecular_function;GO:0005488//binding	GO:0065007//biological regulation;GO:0003008//system process;GO:0044767//single-organism developmental process;GO:0009058//biosynthetic process;GO:0032502//developmental process;GO:0007267//cell-cell signaling;GO:0051716//cellular response to stimulus;GO:0022610//biological adhesion;GO:0034330//cell junction organization;GO:0043473//pigmentation;GO:0008283//cell proliferation;GO:0016043//cellular…
ENSG00000064042	4093.5	1918	57.075	26.9367	-1.08329	2.61e-10	1.02e-08	yes	LIMCH1	LIM and calponin homology domains 1 [Source:HGNC Symbol;Acc:HGNC:29191]	-	-	-	-	-	GO:0005488//binding;GO:0003674//molecular_function;GO:0008092//cytoskeletal protein binding;GO:0043167//ion binding;GO:0005515//protein binding	GO:0016043//cellular component organization;GO:0007010//cytoskeleton organization;GO:0009987//cellular process;GO:0071840//cellular component organization or biogenesis;GO:0008150//biological_process;GO:0006996//organelle organization
ENSG00000064115	353.5	835.667	12.475	26.2267	1.07199	2.69e-11	1.32e-09	yes	TM7SF3	transmembrane 7 superfamily member 3 [Source:HGNC Symbol;Acc:HGNC:23049]	-	-	-	-	GO:0016020//membrane;GO:0005575//cellular_component;GO:0005576//extracellular region;GO:0043226//organelle;GO:0005886//plasma membrane;GO:0005623//cell;GO:0044464//cell part;GO:0071944//cell periphery;GO:0044421//extracellular region part;GO:0005615//extracellular space	GO:0003674//molecular_function	GO:0007267//cell-cell signaling;GO:0009987//cellular process;GO:0044763//single-organism cellular process;GO:0008219//cell death;GO:0006810//transport;GO:0044700//single organism signaling;GO:0008150//biological_process;GO:0007154//cell communication;GO:0016265//death;GO:0051234//establishment of localization;GO:0023052//signaling;GO:0050896//response to stimulus;GO:0006950//response to stress;GO…
ENSG00000064195	160.5	72	4	1.62	-1.30401	9.69e-05	0.000911645	yes	DLX3	distal-less homeobox 3 [Source:HGNC Symbol;Acc:HGNC:2916]	-	-	-	-	GO:0043227//membrane-bounded organelle;GO:0005623//cell;GO:0043226//organelle;GO:0044464//cell part;GO:0044424//intracellular part;GO:0005575//cellular_component;GO:0043231//intracellular membrane-bounded organelle;GO:0005634//nucleus;GO:0005622//intracellular;GO:0043229//intracellular organelle	GO:0003674//molecular_function;GO:0003700//transcription factor activity, sequence-specific DNA binding;GO:0003676//nucleic acid binding;GO:0005488//binding;GO:1901363//heterocyclic compound binding;GO:0001071//nucleic acid binding transcription factor activity;GO:0003677//DNA binding;GO:0097159//organic cyclic compound binding	GO:0044699//single-organism process;GO:0032502//developmental process;GO:0048856//anatomical structure development;GO:0030154//cell differentiation;GO:0034641//cellular nitrogen compound metabolic process;GO:0008152//metabolic process;GO:0009058//biosynthetic process;GO:0006807//nitrogen compound metabolic process;GO:0008150//biological_process;GO:0044763//single-organism cellular process;GO:0048…
ENSG00000064300	777	360.667	14.265	6.07667	-1.23113	5.44e-05	0.000560177	yes	NGFR	nerve growth factor receptor [Source:HGNC Symbol;Acc:HGNC:7809]	Human Diseases;Cellular Processes;Organismal Systems;Environmental Information Processing	Signal transduction;Signaling molecules and interaction;Nervous system;Cell growth and death;Cancers	ko04151//PI3K-Akt signaling pathway;ko04010//MAPK signaling pathway;ko04060//Cytokine-cytokine receptor interaction;ko04014//Ras signaling pathway;ko04015//Rap1 signaling pathway;ko05202//Transcriptional misregulation in cancers;ko04722//Neurotrophin signaling pathway;ko04215//Apoptosis - multiple species	K02583	GO:0031974//membrane-enclosed lumen;GO:0044428//nuclear part;GO:0044422//organelle part;GO:0044444//cytoplasmic part;GO:0070013//intracellular organelle lumen;GO:0005575//cellular_component;GO:0005768//endosome;GO:0031410//cytoplasmic vesicle;GO:0012505//endomembrane system;GO:0005886//plasma membrane;GO:0005654//nucleoplasm;GO:0005829//cytosol;GO:0016020//membrane;GO:0043227//membrane-bounded or…	GO:0004871//signal transducer activity;GO:0005488//binding;GO:0003674//molecular_function;GO:0019899//enzyme binding;GO:0005515//protein binding	GO:0051179//localization;GO:0009987//cellular process;GO:0016265//death;GO:0032989//cellular component morphogenesis;GO:0006807//nitrogen compound metabolic process;GO:0065008//regulation of biological quality;GO:0040011//locomotion;GO:0065007//biological regulation;GO:0008150//biological_process;GO:0023052//signaling;GO:0000902//cell morphogenesis;GO:0042592//homeostatic process;GO:0009653//anat…
ENSG00000064651	162.5	376	1.875	4.33667	1.2097	2.16e-07	4.49e-06	yes	SLC12A2	solute carrier family 12 member 2 [Source:HGNC Symbol;Acc:HGNC:10911]	Human Diseases;Organismal Systems	Infectious diseases;Digestive system	ko04972//Pancreatic secretion;ko04970//Salivary secretion;ko05110//Vibrio cholerae infection	K10951	GO:0005575//cellular_component;GO:0044464//cell part;GO:0044421//extracellular region part;GO:0005576//extracellular region;GO:0071944//cell periphery;GO:0005615//extracellular space;GO:0016020//membrane;GO:0005623//cell;GO:0005886//plasma membrane;GO:0043226//organelle	GO:0005515//protein binding;GO:0005215//transporter activity;GO:0022857//transmembrane transporter activity;GO:0005488//binding;GO:0043167//ion binding;GO:0019899//enzyme binding;GO:0003674//molecular_function	GO:0044699//single-organism process;GO:0007154//cell communication;GO:0006810//transport;GO:0065008//regulation of biological quality;GO:0051179//localization;GO:0065007//biological regulation;GO:0050794//regulation of cellular process;GO:0006950//response to stress;GO:0007568//aging;GO:0009987//cellular process;GO:0032502//developmental process;GO:0044765//single-organism transport;GO:0044767//s…
ENSG00000065809	2575.5	1434	63.835	30.42	-1.06933	1.25e-05	0.000155387	yes	FAM107B	-	-	-	-	-	-	-	-
ENSG00000066468	111	518	1.78	7.98667	2.16572	4.93e-06	7.01e-05	yes	FGFR2	fibroblast growth factor receptor 2 [Source:HGNC Symbol;Acc:HGNC:3689]	Cellular Processes;Human Diseases;Environmental Information Processing	Cell motility;Cellular commiunity;Signal transduction;Transport and catabolism;Cancers;Drug resistance	ko05200//Pathways in cancer;ko04151//PI3K-Akt signaling pathway;ko04010//MAPK signaling pathway;ko04144//Endocytosis;ko04014//Ras signaling pathway;ko04810//Regulation of actin cytoskeleton;ko04015//Rap1 signaling pathway;ko04550//Signaling pathways regulating pluripotency of stem cells;ko05215//Prostate cancer;ko01521//EGFR tyrosine kinase inhibitor resistance;ko05230//Central carbon metabolism …	K05093	GO:0016020//membrane;GO:0005623//cell;GO:0005737//cytoplasm;GO:0044428//nuclear part;GO:0043231//intracellular membrane-bounded organelle;GO:0005886//plasma membrane;GO:0043226//organelle;GO:0005654//nucleoplasm;GO:0005576//extracellular region;GO:0044422//organelle part;GO:0044444//cytoplasmic part;GO:0043233//organelle lumen;GO:0031982//vesicle;GO:0043229//intracellular organelle;GO:0044464//ce…	GO:0003674//molecular_function;GO:0019899//enzyme binding;GO:0004871//signal transducer activity;GO:0005488//binding;GO:0016772//transferase activity, transferring phosphorus-containing groups;GO:0043167//ion binding;GO:0003824//catalytic activity;GO:0016740//transferase activity;GO:0016301//kinase activity;GO:0005515//protein binding	GO:0009790//embryo development;GO:0050896//response to stimulus;GO:0016043//cellular component organization;GO:0008150//biological_process;GO:0006950//response to stress;GO:0000003//reproduction;GO:0043170//macromolecule metabolic process;GO:0048856//anatomical structure development;GO:0048869//cellular developmental process;GO:0044237//cellular metabolic process;GO:0051301//cell division;GO:0040…
ENSG00000066583	173	337	4.925	10.0133	1.02373	0.000130237	0.00117271	yes	ISOC1	isochorismatase domain containing 1 [Source:HGNC Symbol;Acc:HGNC:24254]	-	-	-	-	GO:0005615//extracellular space;GO:0044464//cell part;GO:0044421//extracellular region part;GO:0043226//organelle;GO:0005575//cellular_component;GO:0043227//membrane-bounded organelle;GO:0043231//intracellular membrane-bounded organelle;GO:0005777//peroxisome;GO:0005576//extracellular region;GO:0042579//microbody;GO:0005737//cytoplasm;GO:0044424//intracellular part;GO:0043229//intracellular organ…	GO:0003674//molecular_function	GO:0008150//biological_process
ENSG00000066629	296	662	5.25	11.6767	1.15324	4.16e-09	1.3e-07	yes	EML1	echinoderm microtubule associated protein like 1 [Source:HGNC Symbol;Acc:HGNC:3330]	-	-	-	-	GO:0032991//macromolecular complex;GO:0043234//protein complex;GO:0005575//cellular_component;GO:0005829//cytosol;GO:0005623//cell;GO:0043228//non-membrane-bounded organelle;GO:0043232//intracellular non-membrane-bounded organelle;GO:0043229//intracellular organelle;GO:0044444//cytoplasmic part;GO:0044464//cell part;GO:0005856//cytoskeleton;GO:0044424//intracellular part;GO:0005737//cytoplasm;GO:…	GO:0005515//protein binding;GO:0043167//ion binding;GO:0003674//molecular_function;GO:0008092//cytoskeletal protein binding;GO:0005488//binding	GO:0044767//single-organism developmental process;GO:0000278//mitotic cell cycle;GO:0044763//single-organism cellular process;GO:0009987//cellular process;GO:0044699//single-organism process;GO:0002376//immune system process;GO:0008150//biological_process;GO:0007010//cytoskeleton organization;GO:0032502//developmental process;GO:0008283//cell proliferation;GO:0048856//anatomical structure develop…
ENSG00000067082	617	1913.33	7.695	23.76	1.62654	3.39e-06	5.03e-05	yes	KLF6	Kruppel like factor 6 [Source:HGNC Symbol;Acc:HGNC:2235]	-	-	-	-	GO:0043227//membrane-bounded organelle;GO:0043228//non-membrane-bounded organelle;GO:0005575//cellular_component;GO:0005622//intracellular;GO:0044446//intracellular organelle part;GO:0043232//intracellular non-membrane-bounded organelle;GO:0070013//intracellular organelle lumen;GO:0044464//cell part;GO:0005829//cytosol;GO:0043233//organelle lumen;GO:0044424//intracellular part;GO:0005634//nucleus…	GO:0001071//nucleic acid binding transcription factor activity;GO:0003674//molecular_function;GO:0043167//ion binding;GO:0005488//binding;GO:0003677//DNA binding;GO:0003700//transcription factor activity, sequence-specific DNA binding;GO:1901363//heterocyclic compound binding;GO:0003676//nucleic acid binding;GO:0097159//organic cyclic compound binding	GO:0009058//biosynthetic process;GO:0002376//immune system process;GO:0044237//cellular metabolic process;GO:0044767//single-organism developmental process;GO:0044763//single-organism cellular process;GO:0032502//developmental process;GO:0008152//metabolic process;GO:0044699//single-organism process;GO:0048856//anatomical structure development;GO:0030154//cell differentiation;GO:0048869//cellular…
ENSG00000067445	0.5	126	0.01	3.04667	8.25109	1.38e-32	1.15e-29	yes	TRO	trophinin [Source:HGNC Symbol;Acc:HGNC:12326]	-	-	-	-	GO:0005575//cellular_component;GO:0005886//plasma membrane;GO:0016020//membrane;GO:0044464//cell part;GO:0005623//cell;GO:0071944//cell periphery	GO:0003674//molecular_function	GO:0032502//developmental process;GO:0048856//anatomical structure development;GO:0008150//biological_process;GO:0000003//reproduction;GO:0007155//cell adhesion;GO:0022610//biological adhesion
ENSG00000067704	2282	4562.33	34.99	70.2567	1.00569	1.36e-11	7.03e-10	yes	IARS2	isoleucyl-tRNA synthetase 2, mitochondrial [Source:HGNC Symbol;Acc:HGNC:29685]	Genetic Information Processing	Translation	ko00970//Aminoacyl-tRNA biosynthesis	K01870	GO:0005575//cellular_component;GO:0005737//cytoplasm;GO:0043226//organelle;GO:0005829//cytosol;GO:0005623//cell;GO:0043231//intracellular membrane-bounded organelle;GO:0005739//mitochondrion;GO:0044464//cell part;GO:0043229//intracellular organelle;GO:0005622//intracellular;GO:0043227//membrane-bounded organelle;GO:0044424//intracellular part;GO:0044444//cytoplasmic part	GO:0003723//RNA binding;GO:0003674//molecular_function;GO:1901363//heterocyclic compound binding;GO:0043167//ion binding;GO:0097159//organic cyclic compound binding;GO:0005488//binding;GO:0003824//catalytic activity;GO:0016874//ligase activity;GO:0003676//nucleic acid binding	GO:0043603//cellular amide metabolic process;GO:0043043//peptide biosynthetic process;GO:0044699//single-organism process;GO:0006520//cellular amino acid metabolic process;GO:0043604//amide biosynthetic process;GO:0006399//tRNA metabolic process;GO:0044271//cellular nitrogen compound biosynthetic process;GO:0006807//nitrogen compound metabolic process;GO:0046483//heterocycle metabolic process;GO:…
ENSG00000069020	112	32	1.325	0.383333	-1.78932	5.7e-08	1.37e-06	yes	MAST4	microtubule associated serine/threonine kinase family member 4 [Source:HGNC Symbol;Acc:HGNC:19037]	-	-	-	-	GO:0005622//intracellular;GO:0044424//intracellular part;GO:0005575//cellular_component;GO:0005623//cell;GO:0044464//cell part;GO:0005737//cytoplasm	GO:0043167//ion binding;GO:0003674//molecular_function;GO:0016772//transferase activity, transferring phosphorus-containing groups;GO:0005488//binding;GO:0003824//catalytic activity;GO:0016301//kinase activity;GO:0016740//transferase activity	GO:0008150//biological_process;GO:0009987//cellular process;GO:0071704//organic substance metabolic process;GO:0044267//cellular protein metabolic process;GO:0043170//macromolecule metabolic process;GO:0008152//metabolic process;GO:0051716//cellular response to stimulus;GO:0065007//biological regulation;GO:0044700//single organism signaling;GO:0044238//primary metabolic process;GO:0009058//biosyn…
ENSG00000069424	734	282	16.38	5.31	-1.62515	1.61e-05	0.000193149	yes	KCNAB2	potassium voltage-gated channel subfamily A regulatory beta subunit 2 [Source:HGNC Symbol;Acc:HGNC:6229]	-	-	-	-	GO:0005575//cellular_component;GO:0005856//cytoskeleton;GO:0043228//non-membrane-bounded organelle;GO:0071944//cell periphery;GO:0005622//intracellular;GO:0044464//cell part;GO:0005737//cytoplasm;GO:0016020//membrane;GO:0031982//vesicle;GO:0005623//cell;GO:0043226//organelle;GO:0005886//plasma membrane;GO:0031410//cytoplasmic vesicle;GO:0043229//intracellular organelle;GO:0005829//cytosol;GO:0043…	GO:0005215//transporter activity;GO:0003824//catalytic activity;GO:0003674//molecular_function;GO:0022857//transmembrane transporter activity;GO:0016491//oxidoreductase activity	GO:0008152//metabolic process;GO:0006810//transport;GO:0003008//system process;GO:0044237//cellular metabolic process;GO:0048856//anatomical structure development;GO:0008150//biological_process;GO:0044765//single-organism transport;GO:0044710//single-organism metabolic process;GO:0032501//multicellular organismal process;GO:0032502//developmental process;GO:0030154//cell differentiation;GO:005123…
ENSG00000069493	28.515	67.6867	0.48	2.34	2.2854	0.000756403	0.00508585	yes	CLEC2D	C-type lectin domain family 2 member D [Source:HGNC Symbol;Acc:HGNC:14351]	-	-	-	-	GO:0016020//membrane;GO:0005783//endoplasmic reticulum;GO:0071944//cell periphery;GO:0005886//plasma membrane;GO:0005622//intracellular;GO:0043227//membrane-bounded organelle;GO:0044464//cell part;GO:0043231//intracellular membrane-bounded organelle;GO:0012505//endomembrane system;GO:0044444//cytoplasmic part;GO:0043226//organelle;GO:0005575//cellular_component;GO:0044424//intracellular part;GO:0…	GO:0003674//molecular_function;GO:0004871//signal transducer activity	GO:0007154//cell communication;GO:0002376//immune system process;GO:0023052//signaling;GO:0065007//biological regulation;GO:0044700//single organism signaling;GO:0050896//response to stimulus;GO:0007165//signal transduction;GO:0050789//regulation of biological process;GO:0050794//regulation of cellular process;GO:0008150//biological_process;GO:0044699//single-organism process;GO:0051716//cellular…
ENSG00000069696	29	13.6667	1.15	0.543333	-1.08172	0.0113426	0.0454369	yes	DRD4	dopamine receptor D4 [Source:HGNC Symbol;Acc:HGNC:3025]	Environmental Information Processing;Organismal Systems	Nervous system;Signaling molecules and interaction	ko04080//Neuroactive ligand-receptor interaction;ko04728//Dopaminergic synapse	K04147	GO:0005575//cellular_component;GO:0016020//membrane;GO:0005623//cell;GO:0005886//plasma membrane;GO:0044464//cell part;GO:0071944//cell periphery	GO:0004871//signal transducer activity;GO:0003674//molecular_function;GO:0043167//ion binding;GO:0005488//binding	GO:0055085//transmembrane transport;GO:0006807//nitrogen compound metabolic process;GO:0044238//primary metabolic process;GO:0044267//cellular protein metabolic process;GO:0042592//homeostatic process;GO:0065008//regulation of biological quality;GO:1902578//single-organism localization;GO:0050896//response to stimulus;GO:0007165//signal transduction;GO:0008150//biological_process;GO:0036211//prot…
ENSG00000069702	88	187	1.02	2.06	1.01408	9.74e-05	0.000915312	yes	TGFBR3	transforming growth factor beta receptor 3 [Source:HGNC Symbol;Acc:HGNC:11774]	-	-	-	-	GO:0043234//protein complex;GO:0044421//extracellular region part;GO:0005578//proteinaceous extracellular matrix;GO:0071944//cell periphery;GO:0043226//organelle;GO:0016020//membrane;GO:0005615//extracellular space;GO:0005886//plasma membrane;GO:0044464//cell part;GO:0032991//macromolecular complex;GO:0005623//cell;GO:0031012//extracellular matrix;GO:0005622//intracellular;GO:0044424//intracellul…	GO:0016301//kinase activity;GO:0043167//ion binding;GO:0003674//molecular_function;GO:0003824//catalytic activity;GO:0016740//transferase activity;GO:0004871//signal transducer activity;GO:0005488//binding;GO:0016772//transferase activity, transferring phosphorus-containing groups	GO:0043412//macromolecule modification;GO:0023052//signaling;GO:0071704//organic substance metabolic process;GO:0009987//cellular process;GO:0050794//regulation of cellular process;GO:0051674//localization of cell;GO:0016043//cellular component organization;GO:0065007//biological regulation;GO:0008152//metabolic process;GO:0008283//cell proliferation;GO:0051716//cellular response to stimulus;GO:0…
ENSG00000070081	2151.5	974	90.84	41.07	-1.14524	1.31e-08	3.62e-07	yes	NUCB2	nucleobindin 2 [Source:HGNC Symbol;Acc:HGNC:8044]	-	-	-	-	-	GO:0043167//ion binding;GO:0005488//binding;GO:0003674//molecular_function	-
ENSG00000070614	2574.5	5419.33	22.32	47.91	1.10199	1.34e-11	6.93e-10	yes	NDST1	N-deacetylase and N-sulfotransferase 1 [Source:HGNC Symbol;Acc:HGNC:7680]	Metabolism	Glycan biosynthesis and metabolism	ko00534//Glycosaminoglycan biosynthesis - heparan sulfate / heparin	K02576	GO:0005622//intracellular;GO:0043229//intracellular organelle;GO:0005575//cellular_component;GO:0044444//cytoplasmic part;GO:0044464//cell part;GO:0043227//membrane-bounded organelle;GO:0005737//cytoplasm;GO:0012505//endomembrane system;GO:0043231//intracellular membrane-bounded organelle;GO:0043226//organelle;GO:0005623//cell;GO:0044424//intracellular part;GO:0005794//Golgi apparatus	GO:0016757//transferase activity, transferring glycosyl groups;GO:0016810//hydrolase activity, acting on carbon-nitrogen (but not peptide) bonds;GO:0016740//transferase activity;GO:0016787//hydrolase activity;GO:0003674//molecular_function;GO:0003824//catalytic activity	GO:0065007//biological regulation;GO:0043170//macromolecule metabolic process;GO:0044238//primary metabolic process;GO:0009058//biosynthetic process;GO:0044710//single-organism metabolic process;GO:0050789//regulation of biological process;GO:0036211//protein modification process;GO:0043412//macromolecule modification;GO:0032501//multicellular organismal process;GO:0006464//cellular protein modif…
ENSG00000071082	1998.5	4049.33	168.795	379.26	1.16792	4.15e-10	1.54e-08	yes	RPL31	ribosomal protein L31 [Source:HGNC Symbol;Acc:HGNC:10334]	Genetic Information Processing	Translation	ko03010//Ribosome	K02910	GO:0005576//extracellular region;GO:0044444//cytoplasmic part;GO:0030529//intracellular ribonucleoprotein complex;GO:0044464//cell part;GO:0005623//cell;GO:0044421//extracellular region part;GO:0043228//non-membrane-bounded organelle;GO:0043229//intracellular organelle;GO:0005829//cytosol;GO:0044424//intracellular part;GO:0043232//intracellular non-membrane-bounded organelle;GO:0005615//extracell…	GO:0005488//binding;GO:0005198//structural molecule activity;GO:1901363//heterocyclic compound binding;GO:0097159//organic cyclic compound binding;GO:0003674//molecular_function;GO:0003676//nucleic acid binding;GO:0003723//RNA binding;GO:0003735//structural constituent of ribosome	GO:0008104//protein localization;GO:0019538//protein metabolic process;GO:0008150//biological_process;GO:0034613//cellular protein localization;GO:0044403//symbiosis, encompassing mutualism through parasitism;GO:0042254//ribosome biogenesis;GO:1902578//single-organism localization;GO:0051704//multi-organism process;GO:0044085//cellular component biogenesis;GO:0009058//biosynthetic process;GO:0006…
ENSG00000071282	30.5	70.6667	1.19	2.74333	1.20497	0.000380932	0.00284989	yes	LMCD1	LIM and cysteine rich domains 1 [Source:HGNC Symbol;Acc:HGNC:6633]	-	-	-	-	GO:0005654//nucleoplasm;GO:0070013//intracellular organelle lumen;GO:0031974//membrane-enclosed lumen;GO:0044428//nuclear part;GO:0005737//cytoplasm;GO:0043227//membrane-bounded organelle;GO:0044422//organelle part;GO:0044421//extracellular region part;GO:0043229//intracellular organelle;GO:0031981//nuclear lumen;GO:0044446//intracellular organelle part;GO:0005576//extracellular region;GO:0005615…	GO:0000988//transcription factor activity, protein binding;GO:0005488//binding;GO:0003674//molecular_function;GO:0043167//ion binding	GO:0050794//regulation of cellular process;GO:0044237//cellular metabolic process;GO:0034641//cellular nitrogen compound metabolic process;GO:0006807//nitrogen compound metabolic process;GO:0044699//single-organism process;GO:0023052//signaling;GO:0008152//metabolic process;GO:0050789//regulation of biological process;GO:0007165//signal transduction;GO:0044763//single-organism cellular process;GO…
ENSG00000072041	85.5	3	1.595	0.07	-4.51006	2.3e-20	5.16e-18	yes	SLC6A15	solute carrier family 6 member 15 [Source:HGNC Symbol;Acc:HGNC:13621]	-	-	-	-	GO:0044464//cell part;GO:0071944//cell periphery;GO:0016020//membrane;GO:0005575//cellular_component;GO:0005886//plasma membrane;GO:0005623//cell	GO:0005215//transporter activity;GO:0022857//transmembrane transporter activity;GO:0003674//molecular_function	GO:0055085//transmembrane transport;GO:0051234//establishment of localization;GO:0044765//single-organism transport;GO:0006810//transport;GO:0009987//cellular process;GO:1902578//single-organism localization;GO:0044763//single-organism cellular process;GO:0051179//localization;GO:0044699//single-organism process;GO:0008150//biological_process
ENSG00000072133	9	1	0.185	0.01	-4.20945	0.00100068	0.00638348	yes	RPS6KA6	ribosomal protein S6 kinase A6 [Source:HGNC Symbol;Acc:HGNC:10435]	Cellular Processes;Human Diseases;Environmental Information Processing;Organismal Systems	Endocrine and metabolic diseases;Signal transduction;Endocrine system;Nervous system;Cell growth and death	ko04010//MAPK signaling pathway;ko04150//mTOR signaling pathway;ko04114//Oocyte meiosis;ko04722//Neurotrophin signaling pathway;ko04931//Insulin resistance;ko04914//Progesterone-mediated oocyte maturation;ko04720//Long-term potentiation	K04373	GO:0043231//intracellular membrane-bounded organelle;GO:0005730//nucleolus;GO:0005622//intracellular;GO:0044446//intracellular organelle part;GO:0044428//nuclear part;GO:0043229//intracellular organelle;GO:0070013//intracellular organelle lumen;GO:0005634//nucleus;GO:0043226//organelle;GO:0005737//cytoplasm;GO:0005739//mitochondrion;GO:0044424//intracellular part;GO:0005654//nucleoplasm;GO:004323…	GO:0003674//molecular_function;GO:0016772//transferase activity, transferring phosphorus-containing groups;GO:0005488//binding;GO:0043167//ion binding;GO:0016740//transferase activity;GO:0016301//kinase activity;GO:0003824//catalytic activity	GO:0007275//multicellular organism development;GO:0044700//single organism signaling;GO:0071704//organic substance metabolic process;GO:0032502//developmental process;GO:0036211//protein modification process;GO:0006950//response to stress;GO:0048856//anatomical structure development;GO:0019538//protein metabolic process;GO:0044763//single-organism cellular process;GO:0009790//embryo development;G…
ENSG00000072210	717.5	2036	15.09	41.8933	1.47313	2.15e-16	2.94e-14	yes	ALDH3A2	aldehyde dehydrogenase 3 family member A2 [Source:HGNC Symbol;Acc:HGNC:403]	Metabolism	Amino acid metabolism;Metabolism of other amino acids;Carbohydrate metabolism;Lipid metabolism	ko00010//Glycolysis / Gluconeogenesis;ko00310//Lysine degradation;ko00561//Glycerolipid metabolism;ko00330//Arginine and proline metabolism;ko00280//Valine, leucine and isoleucine degradation;ko00071//Fatty acid degradation;ko00380//Tryptophan metabolism;ko00620//Pyruvate metabolism;ko00410//beta-Alanine metabolism;ko00053//Ascorbate and aldarate metabolism;ko00340//Histidine metabolism	K00128	GO:0043226//organelle;GO:0044424//intracellular part;GO:0005615//extracellular space;GO:0044464//cell part;GO:0044421//extracellular region part;GO:0005622//intracellular;GO:0044444//cytoplasmic part;GO:0005739//mitochondrion;GO:0005783//endoplasmic reticulum;GO:0005576//extracellular region;GO:0043231//intracellular membrane-bounded organelle;GO:0005575//cellular_component;GO:0043229//intracellu…	GO:0016491//oxidoreductase activity;GO:0003824//catalytic activity;GO:0003674//molecular_function	GO:0048856//anatomical structure development;GO:0044710//single-organism metabolic process;GO:0006629//lipid metabolic process;GO:0044281//small molecule metabolic process;GO:0008150//biological_process;GO:0008152//metabolic process;GO:0009056//catabolic process;GO:0044699//single-organism process;GO:0071704//organic substance metabolic process;GO:0009058//biosynthetic process;GO:0044238//primary…
ENSG00000073008	3738	1616	68.875	29.1867	-1.23867	5.32e-14	4.47e-12	yes	PVR	poliovirus receptor [Source:HGNC Symbol;Acc:HGNC:9705]	Environmental Information Processing	Signaling molecules and interaction	ko04514//Cell adhesion molecules (CAMs)	K06539	GO:0005623//cell;GO:0044464//cell part;GO:0005886//plasma membrane;GO:0043226//organelle;GO:0005622//intracellular;GO:0005575//cellular_component;GO:0005737//cytoplasm;GO:0016020//membrane;GO:0005576//extracellular region;GO:0071944//cell periphery;GO:0044424//intracellular part;GO:0044421//extracellular region part;GO:0005615//extracellular space	GO:0003674//molecular_function	GO:0016043//cellular component organization;GO:0009987//cellular process;GO:0007155//cell adhesion;GO:0044699//single-organism process;GO:0044763//single-organism cellular process;GO:0044419//interspecies interaction between organisms;GO:0071840//cellular component organization or biogenesis;GO:0050896//response to stimulus;GO:0002376//immune system process;GO:0006950//response to stress;GO:00517…
ENSG00000073146	159	53.6667	3.185	1.09333	-1.54256	2.14e-07	4.46e-06	yes	MOV10L1	Mov10 RISC complex RNA helicase like 1 [Source:HGNC Symbol;Acc:HGNC:7201]	-	-	-	-	GO:0005575//cellular_component;GO:0005623//cell;GO:0044464//cell part;GO:0044424//intracellular part;GO:0043226//organelle;GO:0005622//intracellular;GO:0005737//cytoplasm	GO:0016817//hydrolase activity, acting on acid anhydrides;GO:0003674//molecular_function;GO:1901363//heterocyclic compound binding;GO:0004386//helicase activity;GO:0003676//nucleic acid binding;GO:0016462//pyrophosphatase activity;GO:0043167//ion binding;GO:0016818//hydrolase activity, acting on acid anhydrides, in phosphorus-containing anhydrides;GO:0016787//hydrolase activity;GO:0005488//bindin…	GO:0048856//anatomical structure development;GO:0009987//cellular process;GO:0044237//cellular metabolic process;GO:0044260//cellular macromolecule metabolic process;GO:0008152//metabolic process;GO:0071704//organic substance metabolic process;GO:0006725//cellular aromatic compound metabolic process;GO:0006139//nucleobase-containing compound metabolic process;GO:0044767//single-organism developme…
ENSG00000073150	1332	487.667	23.85	8.8	-1.43841	3.64e-14	3.15e-12	yes	PANX2	pannexin 2 [Source:HGNC Symbol;Acc:HGNC:8600]	-	-	-	-	GO:0005623//cell;GO:0005737//cytoplasm;GO:0071944//cell periphery;GO:0005886//plasma membrane;GO:0005575//cellular_component;GO:0016020//membrane;GO:0005622//intracellular;GO:0044424//intracellular part;GO:0044464//cell part	GO:0022857//transmembrane transporter activity;GO:0003674//molecular_function;GO:0005215//transporter activity	GO:0022607//cellular component assembly;GO:0044699//single-organism process;GO:0050896//response to stimulus;GO:0009987//cellular process;GO:0071822//protein complex subunit organization;GO:0044763//single-organism cellular process;GO:0055085//transmembrane transport;GO:0071840//cellular component organization or biogenesis;GO:0016043//cellular component organization;GO:0065003//macromolecular co…
ENSG00000073756	68	0.666667	0.825	0.00666667	-6.95128	1.15e-19	2.32e-17	yes	PTGS2	prostaglandin-endoperoxide synthase 2 [Source:HGNC Symbol;Acc:HGNC:9605]	Human Diseases;Organismal Systems;Environmental Information Processing;Metabolism	Lipid metabolism;Signal transduction;Endocrine system;Immune system;Infectious diseases;Cancers;Nervous system	ko05200//Pathways in cancer;ko05165//Human papillomavirus infection;ko05167//Kaposi's sarcoma-associated herpesvirus infection;ko04921//Oxytocin signaling pathway;ko05206//MicroRNAs in cancer;ko04723//Retrograde endocannabinoid signaling;ko04726//Serotonergic synapse;ko04668//TNF signaling pathway;ko04064//NF-kappa B signaling pathway;ko04657//IL-17 signaling pathway;ko05222//Small cell lung canc…	K11987	GO:0005623//cell;GO:0044444//cytoplasmic part;GO:0043226//organelle;GO:0016020//membrane;GO:0005737//cytoplasm;GO:0071944//cell periphery;GO:0005575//cellular_component;GO:0043229//intracellular organelle;GO:0005783//endoplasmic reticulum;GO:0012505//endomembrane system;GO:0005622//intracellular;GO:0044424//intracellular part;GO:0044464//cell part;GO:0043231//intracellular membrane-bounded organe…	GO:0003674//molecular_function;GO:0005515//protein binding;GO:0005488//binding;GO:0003824//catalytic activity;GO:0019899//enzyme binding;GO:0043167//ion binding;GO:0016491//oxidoreductase activity	GO:0050877//neurological system process;GO:0051186//cofactor metabolic process;GO:0044237//cellular metabolic process;GO:0044267//cellular protein metabolic process;GO:0051649//establishment of localization in cell;GO:0044767//single-organism developmental process;GO:0051716//cellular response to stimulus;GO:0007154//cell communication;GO:0050789//regulation of biological process;GO:0044700//sing…
ENSG00000074416	1504	631	18.97	7.92	-1.26015	1.34e-13	1.06e-11	yes	MGLL	monoglyceride lipase [Source:HGNC Symbol;Acc:HGNC:17038]	Metabolism;Organismal Systems	Nervous system;Lipid metabolism;Endocrine system	ko04723//Retrograde endocannabinoid signaling;ko00561//Glycerolipid metabolism;ko04923//Regulation of lipolysis in adipocyte	K01054	GO:0044428//nuclear part;GO:0043226//organelle;GO:0043229//intracellular organelle;GO:0044444//cytoplasmic part;GO:0031981//nuclear lumen;GO:0005634//nucleus;GO:0044422//organelle part;GO:0044464//cell part;GO:0012505//endomembrane system;GO:0071944//cell periphery;GO:0031974//membrane-enclosed lumen;GO:0005829//cytosol;GO:0044424//intracellular part;GO:0044446//intracellular organelle part;GO:00…	GO:0003674//molecular_function	GO:0008152//metabolic process;GO:0050877//neurological system process;GO:0044699//single-organism process;GO:0009987//cellular process;GO:0006629//lipid metabolic process;GO:0051716//cellular response to stimulus;GO:0006950//response to stress;GO:0050789//regulation of biological process;GO:0003008//system process;GO:0023052//signaling;GO:0044763//single-organism cellular process;GO:0009058//bios…
ENSG00000074695	5101	2111.67	50.435	20.75	-1.28131	6.01e-13	4.09e-11	yes	LMAN1	lectin, mannose binding 1 [Source:HGNC Symbol;Acc:HGNC:6631]	Genetic Information Processing	Folding, sorting and degradation	ko04141//Protein processing in endoplasmic reticulum	K10080	GO:0044464//cell part;GO:0005622//intracellular;GO:0012505//endomembrane system;GO:0044424//intracellular part;GO:0005575//cellular_component;GO:0005623//cell;GO:0005615//extracellular space;GO:0005794//Golgi apparatus;GO:0043227//membrane-bounded organelle;GO:0005783//endoplasmic reticulum;GO:0005576//extracellular region;GO:0044421//extracellular region part;GO:0005737//cytoplasm;GO:0043229//in…	GO:0051082//unfolded protein binding;GO:0005515//protein binding;GO:0003674//molecular_function;GO:0043167//ion binding;GO:0005488//binding	GO:0016043//cellular component organization;GO:0043412//macromolecule modification;GO:0044267//cellular protein metabolic process;GO:0008152//metabolic process;GO:0006457//protein folding;GO:0065003//macromolecular complex assembly;GO:0044260//cellular macromolecule metabolic process;GO:0070271//protein complex biogenesis;GO:0019538//protein metabolic process;GO:0016192//vesicle-mediated transpor…
ENSG00000075213	80.5	35.3333	1.19	0.506667	-1.23185	0.00024078	0.00194131	yes	SEMA3A	semaphorin 3A [Source:HGNC Symbol;Acc:HGNC:10723]	Organismal Systems	Development	ko04360//Axon guidance	K06840	GO:0005615//extracellular space;GO:0005575//cellular_component;GO:0044421//extracellular region part;GO:0005623//cell;GO:0005576//extracellular region	GO:0003674//molecular_function	GO:0007275//multicellular organism development;GO:0016265//death;GO:0050896//response to stimulus;GO:0044707//single-multicellular organism process;GO:0032502//developmental process;GO:0000902//cell morphogenesis;GO:0036211//protein modification process;GO:0032501//multicellular organismal process;GO:0007154//cell communication;GO:0032989//cellular component morphogenesis;GO:0044700//single organ…
ENSG00000075218	1340	608.333	23.505	10.7633	-1.12684	1.85e-12	1.12e-10	yes	GTSE1	G2 and S-phase expressed 1 [Source:HGNC Symbol;Acc:HGNC:13698]	Cellular Processes	Cell growth and death	ko04115//p53 signaling pathway	K10129	GO:0044444//cytoplasmic part;GO:0043229//intracellular organelle;GO:0044446//intracellular organelle part;GO:0043227//membrane-bounded organelle;GO:0005622//intracellular;GO:0005856//cytoskeleton;GO:0043231//intracellular membrane-bounded organelle;GO:0043226//organelle;GO:0031981//nuclear lumen;GO:0005634//nucleus;GO:0070013//intracellular organelle lumen;GO:0005737//cytoplasm;GO:0043228//non-me…	GO:0003674//molecular_function	GO:0050896//response to stimulus;GO:0006950//response to stress;GO:0016482//cytoplasmic transport;GO:0046907//intracellular transport;GO:0008152//metabolic process;GO:0050794//regulation of cellular process;GO:0051234//establishment of localization;GO:0023052//signaling;GO:0007049//cell cycle;GO:0008150//biological_process;GO:0044699//single-organism process;GO:0051716//cellular response to stimu…
ENSG00000075275	1252.5	650.667	8.015	3.36667	-1.25138	1.34e-09	4.51e-08	yes	CELSR1	cadherin EGF LAG seven-pass G-type receptor 1 [Source:HGNC Symbol;Acc:HGNC:1850]	-	-	-	-	GO:0005623//cell;GO:0044424//intracellular part;GO:0043229//intracellular organelle;GO:0005654//nucleoplasm;GO:0005575//cellular_component;GO:0031981//nuclear lumen;GO:0043233//organelle lumen;GO:0043227//membrane-bounded organelle;GO:0071944//cell periphery;GO:0016020//membrane;GO:0005634//nucleus;GO:0031974//membrane-enclosed lumen;GO:0070013//intracellular organelle lumen;GO:0044422//organelle…	GO:0003674//molecular_function;GO:0004871//signal transducer activity;GO:0005488//binding;GO:0043167//ion binding	GO:0008150//biological_process;GO:0030154//cell differentiation;GO:0007275//multicellular organism development;GO:0040011//locomotion;GO:0007155//cell adhesion;GO:0009987//cellular process;GO:0032501//multicellular organismal process;GO:0007010//cytoskeleton organization;GO:0050789//regulation of biological process;GO:0065007//biological regulation;GO:0044763//single-organism cellular process;GO:…
ENSG00000075340	3282	2123.67	55.45	25.5633	-1.11711	1.16e-05	0.000146054	yes	ADD2	adducin 2 [Source:HGNC Symbol;Acc:HGNC:244]	-	-	-	-	GO:0032991//macromolecular complex;GO:0043228//non-membrane-bounded organelle;GO:0031982//vesicle;GO:0043229//intracellular organelle;GO:0005737//cytoplasm;GO:0016020//membrane;GO:0005856//cytoskeleton;GO:0005622//intracellular;GO:0005623//cell;GO:0071944//cell periphery;GO:0005829//cytosol;GO:0043234//protein complex;GO:0044424//intracellular part;GO:0031410//cytoplasmic vesicle;GO:0005886//plas…	GO:0019899//enzyme binding;GO:0003674//molecular_function;GO:0005515//protein binding;GO:0005488//binding;GO:0008092//cytoskeletal protein binding;GO:0005198//structural molecule activity	GO:0006996//organelle organization;GO:0048870//cell motility;GO:0048856//anatomical structure development;GO:0044763//single-organism cellular process;GO:0022607//cellular component assembly;GO:0044765//single-organism transport;GO:0051179//localization;GO:0006928//movement of cell or subcellular component;GO:0006810//transport;GO:0055085//transmembrane transport;GO:0071840//cellular component or…
ENSG00000075415	3231.5	5618	134.43	299.62	1.15628	1.47e-08	4.01e-07	yes	SLC25A3	solute carrier family 25 member 3 [Source:HGNC Symbol;Acc:HGNC:10989]	-	-	-	-	GO:0044444//cytoplasmic part;GO:0044421//extracellular region part;GO:0005575//cellular_component;GO:0071944//cell periphery;GO:0005615//extracellular space;GO:0005622//intracellular;GO:0043226//organelle;GO:0005886//plasma membrane;GO:0043227//membrane-bounded organelle;GO:0005739//mitochondrion;GO:0005737//cytoplasm;GO:0016020//membrane;GO:0044464//cell part;GO:0044424//intracellular part;GO:00…	GO:0022857//transmembrane transporter activity;GO:0003674//molecular_function;GO:0005215//transporter activity	GO:0044765//single-organism transport;GO:0055085//transmembrane transport;GO:0051179//localization;GO:0008150//biological_process;GO:0006810//transport;GO:0044699//single-organism process;GO:1902578//single-organism localization;GO:0051234//establishment of localization;GO:0009987//cellular process;GO:0044763//single-organism cellular process
ENSG00000076067	1623.12	961.86	25.695	11.44	-1.1674	7.8e-07	1.39e-05	yes	RBMS2	RNA binding motif single stranded interacting protein 2 [Source:HGNC Symbol;Acc:HGNC:9909]	-	-	-	-	GO:0044464//cell part;GO:0005622//intracellular;GO:0043227//membrane-bounded organelle;GO:0005575//cellular_component;GO:0043231//intracellular membrane-bounded organelle;GO:0005634//nucleus;GO:0005623//cell;GO:0043229//intracellular organelle;GO:0043226//organelle;GO:0044424//intracellular part	GO:1901363//heterocyclic compound binding;GO:0097159//organic cyclic compound binding;GO:0003723//RNA binding;GO:0005488//binding;GO:0003676//nucleic acid binding;GO:0003674//molecular_function	GO:0034641//cellular nitrogen compound metabolic process;GO:0009987//cellular process;GO:0006807//nitrogen compound metabolic process;GO:0008152//metabolic process;GO:0044237//cellular metabolic process;GO:0008150//biological_process
ENSG00000076662	84	36.3333	3.46	1.27333	-1.44216	0.00123935	0.00763629	yes	ICAM3	intercellular adhesion molecule 3 [Source:HGNC Symbol;Acc:HGNC:5346]	Environmental Information Processing	Signaling molecules and interaction	ko04514//Cell adhesion molecules (CAMs)	K06486	GO:0044421//extracellular region part;GO:0071944//cell periphery;GO:0043226//organelle;GO:0044464//cell part;GO:0005576//extracellular region;GO:0005615//extracellular space;GO:0005575//cellular_component;GO:0005623//cell;GO:0005886//plasma membrane;GO:0016020//membrane	GO:0003674//molecular_function	GO:0065007//biological regulation;GO:0016192//vesicle-mediated transport;GO:0023052//signaling;GO:0051179//localization;GO:0030198//extracellular matrix organization;GO:0007155//cell adhesion;GO:0006950//response to stress;GO:0016043//cellular component organization;GO:0051234//establishment of localization;GO:0009987//cellular process;GO:0050896//response to stimulus;GO:0022610//biological adhes…
ENSG00000076706	4556.5	1352	75.075	22.5433	-1.73563	1.8e-34	2.21e-31	yes	MCAM	melanoma cell adhesion molecule [Source:HGNC Symbol;Acc:HGNC:6934]	-	-	-	-	GO:0016020//membrane;GO:0005886//plasma membrane;GO:0005623//cell;GO:0005576//extracellular region;GO:0044464//cell part;GO:0005622//intracellular;GO:0005634//nucleus;GO:0071944//cell periphery;GO:0043231//intracellular membrane-bounded organelle;GO:0043229//intracellular organelle;GO:0043226//organelle;GO:0044421//extracellular region part;GO:0005615//extracellular space;GO:0043227//membrane-bou…	-	GO:0006950//response to stress;GO:0007155//cell adhesion;GO:0051674//localization of cell;GO:0032502//developmental process;GO:0048870//cell motility;GO:0048856//anatomical structure development;GO:0009987//cellular process;GO:0048646//anatomical structure formation involved in morphogenesis;GO:0050896//response to stimulus;GO:0051179//localization;GO:0008150//biological_process;GO:0044699//singl…
ENSG00000076770	31	11.3333	0.42	0.14	-1.58496	0.00403841	0.019877	yes	MBNL3	muscleblind like splicing regulator 3 [Source:HGNC Symbol;Acc:HGNC:20564]	-	-	-	-	GO:0044464//cell part;GO:0005737//cytoplasm;GO:0005623//cell;GO:0043227//membrane-bounded organelle;GO:0005575//cellular_component;GO:0043229//intracellular organelle;GO:0005622//intracellular;GO:0043231//intracellular membrane-bounded organelle;GO:0005634//nucleus;GO:0044424//intracellular part;GO:0043226//organelle	GO:0003674//molecular_function;GO:0003723//RNA binding;GO:0003700//transcription factor activity, sequence-specific DNA binding;GO:0003676//nucleic acid binding;GO:0001071//nucleic acid binding transcription factor activity;GO:0097159//organic cyclic compound binding;GO:1901363//heterocyclic compound binding;GO:0005488//binding;GO:0043167//ion binding	GO:0010467//gene expression;GO:0009058//biosynthetic process;GO:0044260//cellular macromolecule metabolic process;GO:0008152//metabolic process;GO:0006725//cellular aromatic compound metabolic process;GO:0030154//cell differentiation;GO:0032502//developmental process;GO:0044767//single-organism developmental process;GO:0044699//single-organism process;GO:0044237//cellular metabolic process;GO:000…
ENSG00000077264	28.5	3.66667	0.42	0.0733333	-2.51785	1.9e-07	4.01e-06	yes	PAK3	p21 (RAC1) activated kinase 3 [Source:HGNC Symbol;Acc:HGNC:8592]	Environmental Information Processing;Organismal Systems;Human Diseases;Cellular Processes	Signal transduction;Cellular commiunity;Cell motility;Cancers;Immune system;Development	ko04014//Ras signaling pathway;ko04810//Regulation of actin cytoskeleton;ko04510//Focal adhesion;ko04360//Axon guidance;ko04660//T cell receptor signaling pathway;ko04012//ErbB signaling pathway;ko05211//Renal cell carcinoma	K05733	GO:0005737//cytoplasm;GO:0005886//plasma membrane;GO:0031410//cytoplasmic vesicle;GO:0031982//vesicle;GO:0016020//membrane;GO:0043231//intracellular membrane-bounded organelle;GO:0012505//endomembrane system;GO:0005768//endosome;GO:0005575//cellular_component;GO:0005623//cell;GO:0043229//intracellular organelle;GO:0071944//cell periphery;GO:0044444//cytoplasmic part;GO:0005622//intracellular;GO:0…	GO:0004871//signal transducer activity;GO:0005515//protein binding;GO:0016301//kinase activity;GO:0003674//molecular_function;GO:0003824//catalytic activity;GO:0005488//binding;GO:0016740//transferase activity;GO:0043167//ion binding;GO:0016772//transferase activity, transferring phosphorus-containing groups;GO:0019899//enzyme binding	GO:0044085//cellular component biogenesis;GO:0044267//cellular protein metabolic process;GO:0044238//primary metabolic process;GO:0008219//cell death;GO:0044700//single organism signaling;GO:0007165//signal transduction;GO:0044767//single-organism developmental process;GO:0070271//protein complex biogenesis;GO:0007049//cell cycle;GO:0007010//cytoskeleton organization;GO:0023052//signaling;GO:0008…
ENSG00000077514	1198.5	755.333	28.02	13.8	-1.02179	2.95e-05	0.000326068	yes	POLD3	DNA polymerase delta 3, accessory subunit [Source:HGNC Symbol;Acc:HGNC:20932]	Genetic Information Processing;Human Diseases;Metabolism	Infectious diseases;Replication and repair;Nucleotide metabolism	ko05166//HTLV-I infection;ko00230//Purine metabolism;ko00240//Pyrimidine metabolism;ko03420//Nucleotide excision repair;ko03440//Homologous recombination;ko03030//DNA replication;ko03410//Base excision repair;ko03430//Mismatch repair	K03504	GO:0005694//chromosome;GO:0043226//organelle;GO:0044446//intracellular organelle part;GO:0043233//organelle lumen;GO:0031974//membrane-enclosed lumen;GO:0043231//intracellular membrane-bounded organelle;GO:0043232//intracellular non-membrane-bounded organelle;GO:0044424//intracellular part;GO:0043229//intracellular organelle;GO:0005623//cell;GO:0005654//nucleoplasm;GO:0005634//nucleus;GO:0070013/…	GO:0003674//molecular_function;GO:0016740//transferase activity;GO:0016779//nucleotidyltransferase activity;GO:0003824//catalytic activity;GO:0016772//transferase activity, transferring phosphorus-containing groups	GO:0006259//DNA metabolic process;GO:0016043//cellular component organization;GO:0071704//organic substance metabolic process;GO:0051276//chromosome organization;GO:0043170//macromolecule metabolic process;GO:0090304//nucleic acid metabolic process;GO:0006996//organelle organization;GO:0007049//cell cycle;GO:0044237//cellular metabolic process;GO:0044260//cellular macromolecule metabolic process;…
ENSG00000077942	14705.5	4674	384.92	146.273	-1.39589	3.82e-31	2.51e-28	yes	FBLN1	fibulin 1 [Source:HGNC Symbol;Acc:HGNC:3600]	-	-	-	-	GO:0043234//protein complex;GO:0005578//proteinaceous extracellular matrix;GO:0005615//extracellular space;GO:0031012//extracellular matrix;GO:0044421//extracellular region part;GO:0005576//extracellular region;GO:0005575//cellular_component;GO:0032991//macromolecular complex;GO:0043226//organelle	GO:0003674//molecular_function;GO:0005198//structural molecule activity;GO:0043167//ion binding;GO:0098772//molecular function regulator;GO:0005488//binding;GO:0030234//enzyme regulator activity	GO:0032989//cellular component morphogenesis;GO:0007155//cell adhesion;GO:0009653//anatomical structure morphogenesis;GO:0009987//cellular process;GO:0022610//biological adhesion;GO:0048869//cellular developmental process;GO:0044237//cellular metabolic process;GO:0048856//anatomical structure development;GO:0044700//single organism signaling;GO:0006928//movement of cell or subcellular component;G…
ENSG00000078043	591	364	15.665	6.56667	-1.25431	0.00016458	0.00142083	yes	PIAS2	protein inhibitor of activated STAT 2 [Source:HGNC Symbol;Acc:HGNC:17311]	Environmental Information Processing;Genetic Information Processing	Folding, sorting and degradation;Signal transduction	ko04630//Jak-STAT signaling pathway;ko04120//Ubiquitin mediated proteolysis	K16063	GO:0043227//membrane-bounded organelle;GO:0043233//organelle lumen;GO:0005623//cell;GO:0043231//intracellular membrane-bounded organelle;GO:0044428//nuclear part;GO:0044464//cell part;GO:0044422//organelle part;GO:0005575//cellular_component;GO:0005622//intracellular;GO:0044446//intracellular organelle part;GO:0005654//nucleoplasm;GO:0005634//nucleus;GO:0044424//intracellular part;GO:0070013//int…	GO:0005515//protein binding;GO:0097159//organic cyclic compound binding;GO:0005488//binding;GO:0003677//DNA binding;GO:0019899//enzyme binding;GO:0008134//transcription factor binding;GO:0000988//transcription factor activity, protein binding;GO:0003676//nucleic acid binding;GO:1901363//heterocyclic compound binding;GO:0043167//ion binding;GO:0003674//molecular_function	GO:0034641//cellular nitrogen compound metabolic process;GO:0044700//single organism signaling;GO:0043412//macromolecule modification;GO:0009987//cellular process;GO:0023052//signaling;GO:0044238//primary metabolic process;GO:0050789//regulation of biological process;GO:0044767//single-organism developmental process;GO:0036211//protein modification process;GO:0065007//biological regulation;GO:003…
ENSG00000078053	177	68	3.28	1.22	-1.42681	4.98e-07	9.38e-06	yes	AMPH	amphiphysin [Source:HGNC Symbol;Acc:HGNC:471]	Cellular Processes;Organismal Systems	Immune system;Transport and catabolism	ko04144//Endocytosis;ko04666//Fc gamma R-mediated phagocytosis	K12562	GO:0005737//cytoplasm;GO:0043226//organelle;GO:0005856//cytoskeleton;GO:0005575//cellular_component;GO:0043229//intracellular organelle;GO:0031410//cytoplasmic vesicle;GO:0044444//cytoplasmic part;GO:0031982//vesicle;GO:0071944//cell periphery;GO:0005886//plasma membrane;GO:0043228//non-membrane-bounded organelle;GO:0043232//intracellular non-membrane-bounded organelle;GO:0044464//cell part;GO:00…	GO:0008289//lipid binding;GO:0003674//molecular_function;GO:0005488//binding;GO:0043167//ion binding	GO:0006810//transport;GO:0008150//biological_process;GO:0071840//cellular component organization or biogenesis;GO:0023052//signaling;GO:0044763//single-organism cellular process;GO:0051179//localization;GO:0009987//cellular process;GO:0016043//cellular component organization;GO:0061024//membrane organization;GO:0051234//establishment of localization;GO:0044700//single organism signaling;GO:000715…
ENSG00000078114	106	272.667	1.315	3.25	1.30538	0.000884115	0.00577449	yes	NEBL	nebulette [Source:HGNC Symbol;Acc:HGNC:16932]	-	-	-	-	GO:0043229//intracellular organelle;GO:0005856//cytoskeleton;GO:0005622//intracellular;GO:0005615//extracellular space;GO:0005623//cell;GO:0043226//organelle;GO:0044421//extracellular region part;GO:0043228//non-membrane-bounded organelle;GO:0044424//intracellular part;GO:0005576//extracellular region;GO:0043232//intracellular non-membrane-bounded organelle;GO:0044464//cell part;GO:0005575//cellu…	GO:0008092//cytoskeletal protein binding;GO:0003674//molecular_function;GO:0005198//structural molecule activity;GO:0005488//binding;GO:0005515//protein binding	GO:0048856//anatomical structure development;GO:0022607//cellular component assembly;GO:0009653//anatomical structure morphogenesis;GO:0044763//single-organism cellular process;GO:0048869//cellular developmental process;GO:0008150//biological_process;GO:0044699//single-organism process;GO:0016043//cellular component organization;GO:0006996//organelle organization;GO:0071840//cellular component or…
ENSG00000078596	6.5	0	0.215	0.001	-7.74819	0.000111022	0.00102123	yes	ITM2A	integral membrane protein 2A [Source:HGNC Symbol;Acc:HGNC:6173]	-	-	-	-	GO:0044464//cell part;GO:0005575//cellular_component;GO:0043231//intracellular membrane-bounded organelle;GO:0044444//cytoplasmic part;GO:0005623//cell;GO:0012505//endomembrane system;GO:0005576//extracellular region;GO:0005622//intracellular;GO:0005737//cytoplasm;GO:0005615//extracellular space;GO:0043229//intracellular organelle;GO:0071944//cell periphery;GO:0043226//organelle;GO:0043227//membr…	GO:0003674//molecular_function	GO:0009058//biosynthetic process;GO:0044767//single-organism developmental process;GO:0044763//single-organism cellular process;GO:0048869//cellular developmental process;GO:0030154//cell differentiation;GO:0009987//cellular process;GO:0032502//developmental process;GO:0008152//metabolic process;GO:0008150//biological_process;GO:0044699//single-organism process;GO:0002376//immune system process;G…
ENSG00000079215	268.5	61.6667	3.97	1.05667	-1.90962	4.24e-16	5.38e-14	yes	SLC1A3	solute carrier family 1 member 3 [Source:HGNC Symbol;Acc:HGNC:10941]	Organismal Systems	Nervous system	ko04724//Glutamatergic synapse	K05614	GO:0005575//cellular_component;GO:0071944//cell periphery;GO:0044464//cell part;GO:0016020//membrane;GO:0005886//plasma membrane;GO:0005623//cell	GO:0043167//ion binding;GO:0005488//binding;GO:0022857//transmembrane transporter activity;GO:0005215//transporter activity;GO:0003674//molecular_function	GO:0051179//localization;GO:0023052//signaling;GO:0032501//multicellular organismal process;GO:0006807//nitrogen compound metabolic process;GO:0050896//response to stimulus;GO:0030154//cell differentiation;GO:0003008//system process;GO:0008152//metabolic process;GO:0043436//oxoacid metabolic process;GO:0055085//transmembrane transport;GO:0007267//cell-cell signaling;GO:1902578//single-organism lo…
ENSG00000079435	29	7	0.945	0.266667	-1.82528	3.59e-05	0.00038828	yes	LIPE	lipase E, hormone sensitive type [Source:HGNC Symbol;Acc:HGNC:6621]	Organismal Systems;Environmental Information Processing	Endocrine system;Signal transduction	ko04024//cAMP signaling pathway;ko04910//Insulin signaling pathway;ko04371//Apelin signaling pathway;ko04152//AMPK signaling pathway;ko04925//Aldosterone synthesis and secretion;ko04923//Regulation of lipolysis in adipocyte	K07188	GO:0005737//cytoplasm;GO:0005811//lipid particle;GO:0043232//intracellular non-membrane-bounded organelle;GO:0005829//cytosol;GO:0005623//cell;GO:0043228//non-membrane-bounded organelle;GO:0044444//cytoplasmic part;GO:0044464//cell part;GO:0043229//intracellular organelle;GO:0016020//membrane;GO:0043226//organelle;GO:0071944//cell periphery;GO:0005622//intracellular;GO:0005886//plasma membrane;GO…	GO:0005515//protein binding;GO:0005488//binding;GO:0003674//molecular_function;GO:0019899//enzyme binding	GO:0006464//cellular protein modification process;GO:0071704//organic substance metabolic process;GO:0009987//cellular process;GO:0044699//single-organism process;GO:0006629//lipid metabolic process;GO:0044267//cellular protein metabolic process;GO:0043412//macromolecule modification;GO:0009056//catabolic process;GO:0036211//protein modification process;GO:0043170//macromolecule metabolic process…
ENSG00000080224	18.5	0	0.495	0.001	-8.95128	1.39e-10	5.82e-09	yes	EPHA6	EPH receptor A6 [Source:HGNC Symbol;Acc:HGNC:19296]	Organismal Systems	Development	ko04360//Axon guidance	K05107	GO:0043226//organelle;GO:0031974//membrane-enclosed lumen;GO:0005886//plasma membrane;GO:0044446//intracellular organelle part;GO:0031981//nuclear lumen;GO:0016020//membrane;GO:0043231//intracellular membrane-bounded organelle;GO:0005634//nucleus;GO:0005623//cell;GO:0043233//organelle lumen;GO:0044464//cell part;GO:0044428//nuclear part;GO:0005575//cellular_component;GO:0071944//cell periphery;GO…	GO:0005488//binding;GO:0003824//catalytic activity;GO:0016740//transferase activity;GO:0016301//kinase activity;GO:0004871//signal transducer activity;GO:0016772//transferase activity, transferring phosphorus-containing groups;GO:0003674//molecular_function;GO:0043167//ion binding	GO:0050896//response to stimulus;GO:0007154//cell communication;GO:0044260//cellular macromolecule metabolic process;GO:0008150//biological_process;GO:0050789//regulation of biological process;GO:0044238//primary metabolic process;GO:0044237//cellular metabolic process;GO:0071704//organic substance metabolic process;GO:0008152//metabolic process;GO:0006464//cellular protein modification process;G…
ENSG00000080493	32.5	5	0.315	0.0466667	-2.75489	5.34e-07	9.96e-06	yes	SLC4A4	solute carrier family 4 member 4 [Source:HGNC Symbol;Acc:HGNC:11030]	Organismal Systems	Excretory system;Digestive system	ko04972//Pancreatic secretion;ko04976//Bile secretion;ko04964//Proximal tubule bicarbonate reclamation	K13575	GO:0016020//membrane;GO:0005576//extracellular region;GO:0005575//cellular_component;GO:0043226//organelle;GO:0044464//cell part;GO:0071944//cell periphery;GO:0005623//cell;GO:0005615//extracellular space;GO:0005886//plasma membrane;GO:0044421//extracellular region part	GO:0003674//molecular_function;GO:0022857//transmembrane transporter activity;GO:0005215//transporter activity	GO:0051179//localization;GO:0065008//regulation of biological quality;GO:0065007//biological regulation;GO:0044699//single-organism process;GO:0055085//transmembrane transport;GO:0044765//single-organism transport;GO:0042592//homeostatic process;GO:0051234//establishment of localization;GO:0044763//single-organism cellular process;GO:1902578//single-organism localization;GO:0008150//biological_pr…
ENSG00000080845	3562	1716.33	74.32	33.5433	-1.14772	7.1e-12	3.87e-10	yes	DLGAP4	DLG associated protein 4 [Source:HGNC Symbol;Acc:HGNC:24476]	-	-	-	-	GO:0005575//cellular_component;GO:0044464//cell part;GO:0005623//cell;GO:0016020//membrane;GO:0005886//plasma membrane;GO:0071944//cell periphery	GO:0003674//molecular_function	GO:0008150//biological_process
ENSG00000081665	15.5	48.6667	0.325	1.28667	1.98513	0.000256837	0.00204748	yes	ZNF506	zinc finger protein 506 [Source:HGNC Symbol;Acc:HGNC:23780]	-	-	-	-	GO:0043233//organelle lumen;GO:0005730//nucleolus;GO:0031981//nuclear lumen;GO:0044422//organelle part;GO:0005634//nucleus;GO:0043232//intracellular non-membrane-bounded organelle;GO:0044424//intracellular part;GO:0044428//nuclear part;GO:0070013//intracellular organelle lumen;GO:0044446//intracellular organelle part;GO:0043228//non-membrane-bounded organelle;GO:0043231//intracellular membrane-bo…	GO:0003676//nucleic acid binding;GO:0043167//ion binding;GO:0097159//organic cyclic compound binding;GO:0005488//binding;GO:0003674//molecular_function;GO:1901363//heterocyclic compound binding;GO:0003677//DNA binding	GO:0009987//cellular process;GO:0008152//metabolic process;GO:0006807//nitrogen compound metabolic process;GO:0034641//cellular nitrogen compound metabolic process;GO:0044237//cellular metabolic process;GO:0008150//biological_process;GO:0009058//biosynthetic process
ENSG00000081842	86.065	206.43	1.04	2.30667	1.14923	1.14e-05	0.000144003	yes	PCDHA6	protocadherin alpha 6 [Source:HGNC Symbol;Acc:HGNC:8672]	-	-	-	-	GO:0005576//extracellular region;GO:0071944//cell periphery;GO:0005623//cell;GO:0005575//cellular_component;GO:0044464//cell part;GO:0005886//plasma membrane;GO:0016020//membrane	GO:0005488//binding;GO:0003674//molecular_function;GO:0043167//ion binding	GO:0044700//single organism signaling;GO:0044699//single-organism process;GO:0048856//anatomical structure development;GO:0032502//developmental process;GO:0009987//cellular process;GO:0007267//cell-cell signaling;GO:0007155//cell adhesion;GO:0023052//signaling;GO:0008150//biological_process;GO:0044763//single-organism cellular process;GO:0007154//cell communication;GO:0022610//biological adhesion
ENSG00000082438	1183	249.667	15.265	3.21	-2.24958	1.97e-20	4.49e-18	yes	COBLL1	cordon-bleu WH2 repeat protein like 1 [Source:HGNC Symbol;Acc:HGNC:23571]	-	-	-	-	GO:0005615//extracellular space;GO:0005575//cellular_component;GO:0005576//extracellular region;GO:0043226//organelle;GO:0044421//extracellular region part	GO:0003674//molecular_function;GO:0005488//binding;GO:0008092//cytoskeletal protein binding;GO:0005515//protein binding	GO:0070271//protein complex biogenesis;GO:0006996//organelle organization;GO:0043933//macromolecular complex subunit organization;GO:0006461//protein complex assembly;GO:0071822//protein complex subunit organization;GO:0007010//cytoskeleton organization;GO:0044085//cellular component biogenesis;GO:0065003//macromolecular complex assembly;GO:0008150//biological_process;GO:0016043//cellular compone…
ENSG00000082805	1001.5	2122.33	7.355	15.21	1.04822	5.73e-13	3.92e-11	yes	ERC1	ELKS/RAB6-interacting/CAST family member 1 [Source:HGNC Symbol;Acc:HGNC:17072]	Environmental Information Processing	Signal transduction	ko04064//NF-kappa B signaling pathway	K16072	GO:0016020//membrane;GO:0005622//intracellular;GO:0005886//plasma membrane;GO:0043229//intracellular organelle;GO:0005829//cytosol;GO:0043226//organelle;GO:0005575//cellular_component;GO:0005623//cell;GO:0005737//cytoplasm;GO:0005794//Golgi apparatus;GO:0044464//cell part;GO:0043231//intracellular membrane-bounded organelle;GO:0044424//intracellular part;GO:0043227//membrane-bounded organelle;GO:…	GO:0005488//binding;GO:0005515//protein binding;GO:0003674//molecular_function;GO:0019899//enzyme binding	GO:0009058//biosynthetic process;GO:0044260//cellular macromolecule metabolic process;GO:0065007//biological regulation;GO:0008150//biological_process;GO:0006810//transport;GO:0036211//protein modification process;GO:0044267//cellular protein metabolic process;GO:0043412//macromolecule modification;GO:0008219//cell death;GO:0023052//signaling;GO:0044237//cellular metabolic process;GO:0016192//ves…
ENSG00000083807	9.5	26	0.715	1.93	1.43259	0.00521451	0.0242839	yes	SLC27A5	solute carrier family 27 member 5 [Source:HGNC Symbol;Acc:HGNC:10999]	Human Diseases;Metabolism;Organismal Systems	Endocrine system;Endocrine and metabolic diseases;Lipid metabolism;Digestive system	ko04931//Insulin resistance;ko03320//PPAR signaling pathway;ko04976//Bile secretion;ko00120//Primary bile acid biosynthesis	K08748	GO:0043231//intracellular membrane-bounded organelle;GO:0044424//intracellular part;GO:0044464//cell part;GO:0043229//intracellular organelle;GO:0043227//membrane-bounded organelle;GO:0012505//endomembrane system;GO:0005737//cytoplasm;GO:0005886//plasma membrane;GO:0005622//intracellular;GO:0016020//membrane;GO:0071944//cell periphery;GO:0005575//cellular_component;GO:0043226//organelle;GO:000578…	GO:0003674//molecular_function;GO:0043167//ion binding;GO:0005488//binding;GO:0016874//ligase activity;GO:0003824//catalytic activity	GO:0044699//single-organism process;GO:0008150//biological_process;GO:0044238//primary metabolic process;GO:0044710//single-organism metabolic process;GO:0009987//cellular process;GO:0008152//metabolic process;GO:0051234//establishment of localization;GO:0044763//single-organism cellular process;GO:0006810//transport;GO:0071704//organic substance metabolic process;GO:0009058//biosynthetic process…
ENSG00000083814	11	84	0.305	2.03	2.7346	4.42e-13	3.11e-11	yes	ZNF671	zinc finger protein 671 [Source:HGNC Symbol;Acc:HGNC:26279]	-	-	-	-	GO:0043226//organelle;GO:0005623//cell;GO:0005575//cellular_component;GO:0043227//membrane-bounded organelle;GO:0005622//intracellular;GO:0043229//intracellular organelle;GO:0005634//nucleus;GO:0043231//intracellular membrane-bounded organelle;GO:0044424//intracellular part;GO:0044464//cell part	GO:1901363//heterocyclic compound binding;GO:0097159//organic cyclic compound binding;GO:0003674//molecular_function;GO:0043167//ion binding;GO:0003677//DNA binding;GO:0005488//binding;GO:0003676//nucleic acid binding	GO:0008152//metabolic process;GO:0008150//biological_process;GO:0009058//biosynthetic process;GO:0034641//cellular nitrogen compound metabolic process;GO:0006807//nitrogen compound metabolic process;GO:0044237//cellular metabolic process;GO:0009987//cellular process
ENSG00000083845	4122.5	10129	304.095	756.707	1.31521	5.06e-15	5.38e-13	yes	RPS5	ribosomal protein S5 [Source:HGNC Symbol;Acc:HGNC:10426]	Genetic Information Processing	Translation	ko03010//Ribosome	K02989	GO:0005622//intracellular;GO:0044446//intracellular organelle part;GO:0005623//cell;GO:0070013//intracellular organelle lumen;GO:0005576//extracellular region;GO:0005615//extracellular space;GO:0043232//intracellular non-membrane-bounded organelle;GO:1990904//ribonucleoprotein complex;GO:0005737//cytoplasm;GO:0005575//cellular_component;GO:0005634//nucleus;GO:0032991//macromolecular complex;GO:00…	GO:0003676//nucleic acid binding;GO:0005488//binding;GO:0003674//molecular_function;GO:0003735//structural constituent of ribosome;GO:0003723//RNA binding;GO:0019843//rRNA binding;GO:0044822//poly(A) RNA binding;GO:1901363//heterocyclic compound binding;GO:0003729//mRNA binding;GO:0097159//organic cyclic compound binding;GO:0005198//structural molecule activity	GO:0008150//biological_process;GO:0043043//peptide biosynthetic process;GO:0051179//localization;GO:0044271//cellular nitrogen compound biosynthetic process;GO:0046907//intracellular transport;GO:0034655//nucleobase-containing compound catabolic process;GO:1901575//organic substance catabolic process;GO:0043933//macromolecular complex subunit organization;GO:1901564//organonitrogen compound metab…
ENSG00000085231	184.175	398.173	12.005	25.5567	1.09006	3.17e-07	6.25e-06	yes	AK6	adenylate kinase 6 [Source:HGNC Symbol;Acc:HGNC:49151]	Metabolism;Genetic Information Processing	Translation;Nucleotide metabolism	ko00230//Purine metabolism;ko03008//Ribosome biogenesis in eukaryotes	K18532	GO:0043229//intracellular organelle;GO:0005623//cell;GO:0031981//nuclear lumen;GO:0044422//organelle part;GO:0005634//nucleus;GO:0005575//cellular_component;GO:0005654//nucleoplasm;GO:0044464//cell part;GO:0043233//organelle lumen;GO:0044424//intracellular part;GO:0044444//cytoplasmic part;GO:0043227//membrane-bounded organelle;GO:0044428//nuclear part;GO:0044446//intracellular organelle part;GO:…	GO:0003824//catalytic activity;GO:0016740//transferase activity;GO:0043167//ion binding;GO:0005488//binding;GO:0016301//kinase activity;GO:0016772//transferase activity, transferring phosphorus-containing groups;GO:0003674//molecular_function	GO:0034641//cellular nitrogen compound metabolic process;GO:0008150//biological_process;GO:0009987//cellular process;GO:0008152//metabolic process;GO:0006807//nitrogen compound metabolic process;GO:0044237//cellular metabolic process;GO:0044699//single-organism process;GO:0009058//biosynthetic process;GO:0044281//small molecule metabolic process;GO:0044710//single-organism metabolic process
ENSG00000085276	178.5	44.6667	2.875	0.856667	-1.74676	8.43e-07	1.48e-05	yes	MECOM	MDS1 and EVI1 complex locus [Source:HGNC Symbol;Acc:HGNC:3498]	Human Diseases;Environmental Information Processing	Cancers;Signal transduction	ko05200//Pathways in cancer;ko04010//MAPK signaling pathway;ko05220//Chronic myeloid leukemia	K04462	GO:0005634//nucleus;GO:0043227//membrane-bounded organelle;GO:0070013//intracellular organelle lumen;GO:0043231//intracellular membrane-bounded organelle;GO:0044446//intracellular organelle part;GO:0044428//nuclear part;GO:0044444//cytoplasmic part;GO:0044464//cell part;GO:0005737//cytoplasm;GO:0044422//organelle part;GO:0043233//organelle lumen;GO:0005623//cell;GO:0043226//organelle;GO:0005575//…	GO:1901363//heterocyclic compound binding;GO:0008168//methyltransferase activity;GO:0016740//transferase activity;GO:0003677//DNA binding;GO:0003824//catalytic activity;GO:0003700//transcription factor activity, sequence-specific DNA binding;GO:0005488//binding;GO:0001071//nucleic acid binding transcription factor activity;GO:0097159//organic cyclic compound binding;GO:0003674//molecular_function…	GO:0034641//cellular nitrogen compound metabolic process;GO:0007165//signal transduction;GO:0050896//response to stimulus;GO:0006464//cellular protein modification process;GO:0008150//biological_process;GO:0048869//cellular developmental process;GO:0051276//chromosome organization;GO:0006807//nitrogen compound metabolic process;GO:0008152//metabolic process;GO:0008283//cell proliferation;GO:00431…
ENSG00000085552	46	117.667	0.62	1.59667	1.36472	1.31e-05	0.000161666	yes	IGSF9	immunoglobulin superfamily member 9 [Source:HGNC Symbol;Acc:HGNC:18132]	-	-	-	-	GO:0071944//cell periphery;GO:0005575//cellular_component;GO:0016020//membrane;GO:0005886//plasma membrane;GO:0005623//cell;GO:0044464//cell part	GO:0003674//molecular_function	GO:0044767//single-organism developmental process;GO:0048856//anatomical structure development;GO:0008150//biological_process;GO:0032502//developmental process;GO:0022610//biological adhesion;GO:0044763//single-organism cellular process;GO:0007155//cell adhesion;GO:0030154//cell differentiation;GO:0044699//single-organism process;GO:0009987//cellular process;GO:0048869//cellular developmental pro…
ENSG00000085563	33.5	8.66667	0.395	0.1	-1.98185	2.46e-05	0.000278733	yes	ABCB1	ATP binding cassette subfamily B member 1 [Source:HGNC Symbol;Acc:HGNC:40]	Environmental Information Processing;Organismal Systems;Human Diseases	Cancers;Membrane transport;Digestive system	ko05206//MicroRNAs in cancer;ko04976//Bile secretion;ko02010//ABC transporters	K05658	GO:0071944//cell periphery;GO:0043226//organelle;GO:0016020//membrane;GO:0005576//extracellular region;GO:0005575//cellular_component;GO:0005886//plasma membrane;GO:0044464//cell part;GO:0005623//cell;GO:0044421//extracellular region part;GO:0005615//extracellular space	GO:0003824//catalytic activity;GO:0043167//ion binding;GO:0016462//pyrophosphatase activity;GO:0016787//hydrolase activity;GO:0022857//transmembrane transporter activity;GO:0017111//nucleoside-triphosphatase activity;GO:0016817//hydrolase activity, acting on acid anhydrides;GO:0005215//transporter activity;GO:0003674//molecular_function;GO:0016887//ATPase activity;GO:0005488//binding;GO:0016818//…	GO:0007049//cell cycle;GO:0055085//transmembrane transport;GO:0071840//cellular component organization or biogenesis;GO:0006950//response to stress;GO:0044763//single-organism cellular process;GO:0009987//cellular process;GO:0050896//response to stimulus;GO:1902578//single-organism localization;GO:0008283//cell proliferation;GO:0016043//cellular component organization;GO:0044765//single-organism …
ENSG00000086200	506	854.667	8.14	18.8	1.20763	1.14e-05	0.000144354	yes	IPO11	importin 11 [Source:HGNC Symbol;Acc:HGNC:20628]	-	-	-	-	GO:0005829//cytosol;GO:0031981//nuclear lumen;GO:0005623//cell;GO:0043229//intracellular organelle;GO:0005635//nuclear envelope;GO:0043232//intracellular non-membrane-bounded organelle;GO:0005622//intracellular;GO:0043231//intracellular membrane-bounded organelle;GO:0044446//intracellular organelle part;GO:0005575//cellular_component;GO:0044422//organelle part;GO:0005634//nucleus;GO:0043228//non-…	GO:0019899//enzyme binding;GO:0003674//molecular_function;GO:0005515//protein binding;GO:0022892//substrate-specific transporter activity;GO:0005215//transporter activity;GO:0005488//binding;GO:0008565//protein transporter activity	GO:0046907//intracellular transport;GO:0051179//localization;GO:0006913//nucleocytoplasmic transport;GO:0051649//establishment of localization in cell;GO:0051234//establishment of localization;GO:0016482//cytoplasmic transport;GO:0051169//nuclear transport;GO:0008150//biological_process;GO:0006810//transport;GO:0051641//cellular localization
ENSG00000087303	3403.57	835.117	42.425	10.71	-1.98596	4.64e-22	1.28e-19	yes	NID2	nidogen 2 [Source:HGNC Symbol;Acc:HGNC:13389]	-	-	-	-	GO:0071944//cell periphery;GO:0005886//plasma membrane;GO:0043226//organelle;GO:0005575//cellular_component;GO:0031012//extracellular matrix;GO:0005576//extracellular region;GO:0044421//extracellular region part;GO:0044464//cell part;GO:0016020//membrane;GO:0005615//extracellular space;GO:0005578//proteinaceous extracellular matrix;GO:0005623//cell	GO:0005488//binding;GO:0003674//molecular_function;GO:0043167//ion binding	GO:0009987//cellular process;GO:0022610//biological adhesion;GO:0071840//cellular component organization or biogenesis;GO:0043062//extracellular structure organization;GO:0030198//extracellular matrix organization;GO:0016043//cellular component organization;GO:0008150//biological_process;GO:0044699//single-organism process;GO:0007155//cell adhesion;GO:0044763//single-organism cellular process
ENSG00000087448	352	806	4.425	10.9433	1.3063	1.78e-11	9.06e-10	yes	KLHL42	kelch like family member 42 [Source:HGNC Symbol;Acc:HGNC:29252]	-	-	-	-	GO:0044424//intracellular part;GO:0005737//cytoplasm;GO:0005856//cytoskeleton;GO:0043232//intracellular non-membrane-bounded organelle;GO:0044444//cytoplasmic part;GO:0043226//organelle;GO:0044464//cell part;GO:0043228//non-membrane-bounded organelle;GO:0005575//cellular_component;GO:0005829//cytosol;GO:0005623//cell;GO:0043229//intracellular organelle;GO:0005622//intracellular	GO:0003674//molecular_function	GO:0043170//macromolecule metabolic process;GO:0007049//cell cycle;GO:0043412//macromolecule modification;GO:0009056//catabolic process;GO:0006464//cellular protein modification process;GO:0009987//cellular process;GO:0044260//cellular macromolecule metabolic process;GO:0044237//cellular metabolic process;GO:0044763//single-organism cellular process;GO:0044238//primary metabolic process;GO:000815…
ENSG00000087470	947.5	2386	14.97	38.12	1.34847	1.5e-12	9.3e-11	yes	DNM1L	dynamin 1 like [Source:HGNC Symbol;Acc:HGNC:2973]	Environmental Information Processing;Organismal Systems;Cellular Processes	Signal transduction;Cell growth and death;Immune system	ko04621//NOD-like receptor signaling pathway;ko04217//Necroptosis;ko04668//TNF signaling pathway	K17065	GO:0043228//non-membrane-bounded organelle;GO:0005622//intracellular;GO:0043226//organelle;GO:0005739//mitochondrion;GO:0031410//cytoplasmic vesicle;GO:0043227//membrane-bounded organelle;GO:0005623//cell;GO:0005575//cellular_component;GO:0043229//intracellular organelle;GO:0005737//cytoplasm;GO:0005777//peroxisome;GO:0044444//cytoplasmic part;GO:0005794//Golgi apparatus;GO:0031982//vesicle;GO:00…	GO:0005488//binding;GO:0003924//GTPase activity;GO:0016462//pyrophosphatase activity;GO:0016817//hydrolase activity, acting on acid anhydrides;GO:0008289//lipid binding;GO:0043167//ion binding;GO:0005515//protein binding;GO:0017111//nucleoside-triphosphatase activity;GO:0008092//cytoskeletal protein binding;GO:0019899//enzyme binding;GO:0098772//molecular function regulator;GO:0003824//catalytic …	GO:0006914//autophagy;GO:0048856//anatomical structure development;GO:0006950//response to stress;GO:0000902//cell morphogenesis;GO:0048869//cellular developmental process;GO:0043933//macromolecular complex subunit organization;GO:0071822//protein complex subunit organization;GO:0044085//cellular component biogenesis;GO:0044767//single-organism developmental process;GO:0044700//single organism si…
ENSG00000087494	29	152	1.18	6.48333	2.45795	9.5e-08	2.16e-06	yes	PTHLH	parathyroid hormone like hormone [Source:HGNC Symbol;Acc:HGNC:9607]	-	-	-	-	GO:0043226//organelle;GO:0005794//Golgi apparatus;GO:0012505//endomembrane system;GO:0044421//extracellular region part;GO:0031981//nuclear lumen;GO:0043229//intracellular organelle;GO:0005829//cytosol;GO:0044422//organelle part;GO:0005575//cellular_component;GO:0031974//membrane-enclosed lumen;GO:0005634//nucleus;GO:0005737//cytoplasm;GO:0044464//cell part;GO:0044428//nuclear part;GO:0044446//in…	GO:0003674//molecular_function	GO:0044710//single-organism metabolic process;GO:0008152//metabolic process;GO:0044237//cellular metabolic process;GO:0008283//cell proliferation;GO:0000003//reproduction;GO:0044763//single-organism cellular process;GO:0051716//cellular response to stimulus;GO:0007165//signal transduction;GO:0050896//response to stimulus;GO:0008150//biological_process;GO:0009058//biosynthetic process;GO:0007154//…
ENSG00000088756	22.5	109.667	0.53	1.96333	1.88924	1.91e-10	7.77e-09	yes	ARHGAP28	Rho GTPase activating protein 28 [Source:HGNC Symbol;Acc:HGNC:25509]	-	-	-	-	GO:0044424//intracellular part;GO:0005829//cytosol;GO:0005623//cell;GO:0005575//cellular_component;GO:0044464//cell part;GO:0005622//intracellular;GO:0044444//cytoplasmic part;GO:0005737//cytoplasm	GO:0003674//molecular_function;GO:0098772//molecular function regulator;GO:0030234//enzyme regulator activity	GO:0009987//cellular process;GO:0007010//cytoskeleton organization;GO:0065007//biological regulation;GO:0050789//regulation of biological process;GO:0007165//signal transduction;GO:0071840//cellular component organization or biogenesis;GO:0008150//biological_process;GO:0022607//cellular component assembly;GO:0051716//cellular response to stimulus;GO:0044085//cellular component biogenesis;GO:00508…
ENSG00000088827	23.5	7.33333	0.23	0.06	-1.9386	0.00106051	0.00670482	yes	SIGLEC1	sialic acid binding Ig like lectin 1 [Source:HGNC Symbol;Acc:HGNC:11127]	Environmental Information Processing	Signaling molecules and interaction	ko04514//Cell adhesion molecules (CAMs)	K06548	GO:0005623//cell;GO:0071944//cell periphery;GO:0016020//membrane;GO:0005886//plasma membrane;GO:0005576//extracellular region;GO:0044464//cell part;GO:0005575//cellular_component	GO:0003674//molecular_function	GO:0051179//localization;GO:0022610//biological adhesion;GO:0016192//vesicle-mediated transport;GO:0007155//cell adhesion;GO:0051234//establishment of localization;GO:0050896//response to stimulus;GO:0006810//transport;GO:0008150//biological_process;GO:0006950//response to stress
ENSG00000089041	445	88	4.71	0.91	-2.37179	2.71e-15	3e-13	yes	P2RX7	purinergic receptor P2X 7 [Source:HGNC Symbol;Acc:HGNC:8537]	Organismal Systems;Environmental Information Processing	Signal transduction;Signaling molecules and interaction;Immune system	ko04080//Neuroactive ligand-receptor interaction;ko04020//Calcium signaling pathway;ko04621//NOD-like receptor signaling pathway	K05220	GO:0005635//nuclear envelope;GO:0043229//intracellular organelle;GO:0043231//intracellular membrane-bounded organelle;GO:0016020//membrane;GO:0044422//organelle part;GO:0043227//membrane-bounded organelle;GO:0031967//organelle envelope;GO:0005575//cellular_component;GO:0044424//intracellular part;GO:0044446//intracellular organelle part;GO:0043226//organelle;GO:0044464//cell part;GO:0071944//cell…	GO:0005488//binding;GO:0005215//transporter activity;GO:0022857//transmembrane transporter activity;GO:0043167//ion binding;GO:0008289//lipid binding;GO:0003674//molecular_function;GO:0004871//signal transducer activity	GO:0007009//plasma membrane organization;GO:0050794//regulation of cellular process;GO:0055085//transmembrane transport;GO:0010256//endomembrane system organization;GO:0044700//single organism signaling;GO:0007267//cell-cell signaling;GO:0016265//death;GO:0009653//anatomical structure morphogenesis;GO:0007165//signal transduction;GO:0071704//organic substance metabolic process;GO:0006950//respons…
ENSG00000089127	40.5	87.3333	1.495	3.89	1.37962	0.000837007	0.00553091	yes	OAS1	2'-5'-oligoadenylate synthetase 1 [Source:HGNC Symbol;Acc:HGNC:8086]	Organismal Systems;Human Diseases	Infectious diseases;Immune system	ko05168//Herpes simplex infection;ko04621//NOD-like receptor signaling pathway;ko05164//Influenza A;ko05162//Measles;ko05160//Hepatitis C	K14216	GO:0005634//nucleus;GO:0043231//intracellular membrane-bounded organelle;GO:0005622//intracellular;GO:0044444//cytoplasmic part;GO:0044464//cell part;GO:0043226//organelle;GO:0005623//cell;GO:0005737//cytoplasm;GO:0044424//intracellular part;GO:0012505//endomembrane system;GO:0005829//cytosol;GO:0043229//intracellular organelle;GO:0005739//mitochondrion;GO:0005575//cellular_component;GO:0005783//…	GO:0016772//transferase activity, transferring phosphorus-containing groups;GO:0003676//nucleic acid binding;GO:0003824//catalytic activity;GO:1901363//heterocyclic compound binding;GO:0016779//nucleotidyltransferase activity;GO:0016740//transferase activity;GO:0005488//binding;GO:0097159//organic cyclic compound binding;GO:0003674//molecular_function;GO:0003723//RNA binding;GO:0043167//ion bindi…	GO:0071704//organic substance metabolic process;GO:0007154//cell communication;GO:0050896//response to stimulus;GO:0051716//cellular response to stimulus;GO:0044710//single-organism metabolic process;GO:0002376//immune system process;GO:0050789//regulation of biological process;GO:0044419//interspecies interaction between organisms;GO:0065008//regulation of biological quality;GO:0005975//carbohyd…
ENSG00000089199	70.5	248	1.51	5.53667	1.87447	5.08e-11	2.34e-09	yes	CHGB	chromogranin B [Source:HGNC Symbol;Acc:HGNC:1930]	-	-	-	-	GO:0005622//intracellular;GO:0012505//endomembrane system;GO:0005576//extracellular region;GO:0043227//membrane-bounded organelle;GO:0005737//cytoplasm;GO:0043226//organelle;GO:0043231//intracellular membrane-bounded organelle;GO:0005623//cell;GO:0005783//endoplasmic reticulum;GO:0043229//intracellular organelle;GO:0031982//vesicle;GO:0044424//intracellular part;GO:0005575//cellular_component;GO:…	GO:0003674//molecular_function	GO:0044237//cellular metabolic process;GO:0043412//macromolecule modification;GO:0023052//signaling;GO:0043170//macromolecule metabolic process;GO:0008150//biological_process;GO:0008152//metabolic process;GO:0071704//organic substance metabolic process;GO:0050896//response to stimulus;GO:0006464//cellular protein modification process;GO:0044267//cellular protein metabolic process;GO:0044699//sing…
ENSG00000089356	7	0.333333	0.615	0.0133333	-5.52748	0.000768198	0.00515163	yes	FXYD3	FXYD domain containing ion transport regulator 3 [Source:HGNC Symbol;Acc:HGNC:4027]	-	-	-	-	GO:0005576//extracellular region;GO:0016020//membrane;GO:0043226//organelle;GO:0005886//plasma membrane;GO:0071944//cell periphery;GO:0005575//cellular_component;GO:0044421//extracellular region part;GO:0005623//cell;GO:0005615//extracellular space;GO:0044464//cell part	GO:0022857//transmembrane transporter activity;GO:0003674//molecular_function;GO:0005215//transporter activity	GO:0009987//cellular process;GO:0051179//localization;GO:0044699//single-organism process;GO:0032501//multicellular organismal process;GO:0044763//single-organism cellular process;GO:0051234//establishment of localization;GO:0003013//circulatory system process;GO:0008150//biological_process;GO:0006810//transport;GO:0044765//single-organism transport;GO:0055085//transmembrane transport;GO:0003008/…
ENSG00000089692	10	28.6667	0.28	0.883333	1.65753	0.0108466	0.0438507	yes	LAG3	lymphocyte activating 3 [Source:HGNC Symbol;Acc:HGNC:6476]	-	-	-	-	GO:0005575//cellular_component;GO:0005623//cell;GO:0044464//cell part;GO:0016020//membrane;GO:0005886//plasma membrane;GO:0071944//cell periphery	GO:0004871//signal transducer activity;GO:0003674//molecular_function	GO:0050789//regulation of biological process;GO:0002376//immune system process;GO:0050896//response to stimulus;GO:0050794//regulation of cellular process;GO:0044699//single-organism process;GO:0007154//cell communication;GO:0065007//biological regulation;GO:0008150//biological_process;GO:0007155//cell adhesion;GO:0009058//biosynthetic process;GO:0009987//cellular process;GO:0007165//signal trans…
ENSG00000090266	243.59	591.033	26.37	64.5467	1.29145	2.37e-09	7.67e-08	yes	NDUFB2	NADH:ubiquinone oxidoreductase subunit B2 [Source:HGNC Symbol;Acc:HGNC:7697]	Human Diseases;Organismal Systems;Metabolism	Nervous system;Neurodegenerative diseases;Energy metabolism;Endocrine and metabolic diseases	ko05016//Huntington's disease;ko05010//Alzheimer's disease;ko04932//Non-alcoholic fatty liver disease (NAFLD);ko04723//Retrograde endocannabinoid signaling;ko05012//Parkinson's disease;ko00190//Oxidative phosphorylation	K03958	GO:0032991//macromolecular complex;GO:0043229//intracellular organelle;GO:0005737//cytoplasm;GO:0044464//cell part;GO:0043234//protein complex;GO:0005623//cell;GO:0044444//cytoplasmic part;GO:0043227//membrane-bounded organelle;GO:0044424//intracellular part;GO:0005622//intracellular;GO:0043231//intracellular membrane-bounded organelle;GO:0005575//cellular_component;GO:0043226//organelle;GO:00057…	GO:0003674//molecular_function;GO:0016491//oxidoreductase activity;GO:0003824//catalytic activity	GO:0044699//single-organism process;GO:0043933//macromolecular complex subunit organization;GO:0006807//nitrogen compound metabolic process;GO:0006996//organelle organization;GO:0008150//biological_process;GO:0044710//single-organism metabolic process;GO:0044281//small molecule metabolic process;GO:0016043//cellular component organization;GO:0008152//metabolic process;GO:0070271//protein complex …
ENSG00000090612	280	525.333	3.905	8.42	1.1085	2.6e-06	4.01e-05	yes	ZNF268	zinc finger protein 268 [Source:HGNC Symbol;Acc:HGNC:13061]	-	-	-	-	GO:0005622//intracellular;GO:0043228//non-membrane-bounded organelle;GO:0043227//membrane-bounded organelle;GO:0044444//cytoplasmic part;GO:0005737//cytoplasm;GO:0005829//cytosol;GO:0043229//intracellular organelle;GO:0005623//cell;GO:0044424//intracellular part;GO:0005575//cellular_component;GO:0043231//intracellular membrane-bounded organelle;GO:0005634//nucleus;GO:0043226//organelle;GO:0044464…	GO:0001071//nucleic acid binding transcription factor activity;GO:0005488//binding;GO:0003677//DNA binding;GO:0003676//nucleic acid binding;GO:0003700//transcription factor activity, sequence-specific DNA binding;GO:0003674//molecular_function;GO:1901363//heterocyclic compound binding;GO:0097159//organic cyclic compound binding;GO:0043167//ion binding	GO:0032502//developmental process;GO:0008152//metabolic process;GO:0008150//biological_process;GO:0034641//cellular nitrogen compound metabolic process;GO:0009058//biosynthetic process;GO:0008219//cell death;GO:0044237//cellular metabolic process;GO:0000278//mitotic cell cycle;GO:0008283//cell proliferation;GO:0044763//single-organism cellular process;GO:0040011//locomotion;GO:0048870//cell motil…
ENSG00000091129	148	19	1.6	0.24	-2.73697	3.62e-14	3.15e-12	yes	NRCAM	neuronal cell adhesion molecule [Source:HGNC Symbol;Acc:HGNC:7994]	Environmental Information Processing	Signaling molecules and interaction	ko04514//Cell adhesion molecules (CAMs)	K06756	GO:0071944//cell periphery;GO:0005575//cellular_component;GO:0005623//cell;GO:0005886//plasma membrane;GO:0044464//cell part;GO:0016020//membrane;GO:0005576//extracellular region	GO:0003674//molecular_function;GO:0005488//binding;GO:0005515//protein binding;GO:0008092//cytoskeletal protein binding	GO:0044763//single-organism cellular process;GO:0051179//localization;GO:0040011//locomotion;GO:0048869//cellular developmental process;GO:0009987//cellular process;GO:0040007//growth;GO:0009653//anatomical structure morphogenesis;GO:0044767//single-organism developmental process;GO:0048870//cell motility;GO:0003008//system process;GO:0000902//cell morphogenesis;GO:0032989//cellular component mor…
ENSG00000091490	569.5	292.333	10.79	5.32333	-1.01929	0.00127132	0.00778897	yes	SEL1L3	SEL1L family member 3 [Source:HGNC Symbol;Acc:HGNC:29108]	-	-	-	-	GO:0044422//organelle part;GO:0031981//nuclear lumen;GO:0044446//intracellular organelle part;GO:0043231//intracellular membrane-bounded organelle;GO:0005622//intracellular;GO:0005654//nucleoplasm;GO:0043229//intracellular organelle;GO:0043233//organelle lumen;GO:0005623//cell;GO:0031974//membrane-enclosed lumen;GO:0044428//nuclear part;GO:0005634//nucleus;GO:0070013//intracellular organelle lume…	-	-
ENSG00000091592	218	92.3333	2.365	1.06333	-1.15325	0.000135904	0.00121779	yes	NLRP1	NLR family pyrin domain containing 1 [Source:HGNC Symbol;Acc:HGNC:14374]	Organismal Systems	Immune system	ko04621//NOD-like receptor signaling pathway	K12798	GO:0044446//intracellular organelle part;GO:0043234//protein complex;GO:0044422//organelle part;GO:0031974//membrane-enclosed lumen;GO:0044444//cytoplasmic part;GO:0043227//membrane-bounded organelle;GO:0005829//cytosol;GO:0043233//organelle lumen;GO:0005575//cellular_component;GO:0043229//intracellular organelle;GO:0005634//nucleus;GO:0032991//macromolecular complex;GO:0044424//intracellular par…	GO:0019899//enzyme binding;GO:0003674//molecular_function;GO:0098772//molecular function regulator;GO:0005515//protein binding;GO:0030234//enzyme regulator activity;GO:0043167//ion binding;GO:0005488//binding	GO:0044763//single-organism cellular process;GO:0065003//macromolecular complex assembly;GO:0016265//death;GO:0044085//cellular component biogenesis;GO:0006810//transport;GO:0071840//cellular component organization or biogenesis;GO:0051234//establishment of localization;GO:0006950//response to stress;GO:0043933//macromolecular complex subunit organization;GO:0022607//cellular component assembly;G…
ENSG00000091656	674.5	214.667	2.895	1.11333	-1.37868	8.17e-08	1.9e-06	yes	ZFHX4	zinc finger homeobox 4 [Source:HGNC Symbol;Acc:HGNC:30939]	-	-	-	-	GO:0005623//cell;GO:0044424//intracellular part;GO:0005634//nucleus;GO:0043227//membrane-bounded organelle;GO:0044464//cell part;GO:0005622//intracellular;GO:0043229//intracellular organelle;GO:0005575//cellular_component;GO:0043226//organelle;GO:0043231//intracellular membrane-bounded organelle	GO:0001071//nucleic acid binding transcription factor activity;GO:0003700//transcription factor activity, sequence-specific DNA binding;GO:0003674//molecular_function;GO:0043167//ion binding;GO:0097159//organic cyclic compound binding;GO:1901363//heterocyclic compound binding;GO:0003677//DNA binding;GO:0003676//nucleic acid binding;GO:0005488//binding	GO:0009987//cellular process;GO:0034641//cellular nitrogen compound metabolic process;GO:0008150//biological_process;GO:0044237//cellular metabolic process;GO:0009058//biosynthetic process;GO:0006807//nitrogen compound metabolic process;GO:0008152//metabolic process
ENSG00000091972	20	69.3333	0.54	1.91333	1.82506	0.000396591	0.00294851	yes	CD200	CD200 molecule [Source:HGNC Symbol;Acc:HGNC:7203]	-	-	-	-	GO:0044464//cell part;GO:0005886//plasma membrane;GO:0005623//cell;GO:0071944//cell periphery;GO:0016020//membrane;GO:0005575//cellular_component	GO:0003674//molecular_function	GO:0008150//biological_process;GO:0007155//cell adhesion;GO:0022610//biological adhesion;GO:0002376//immune system process
ENSG00000091986	1735.5	478.333	20.88	5.73667	-1.86384	8.94e-30	4.99e-27	yes	CCDC80	coiled-coil domain containing 80 [Source:HGNC Symbol;Acc:HGNC:30649]	-	-	-	-	GO:0005578//proteinaceous extracellular matrix;GO:0005615//extracellular space;GO:0005575//cellular_component;GO:0044421//extracellular region part;GO:0031012//extracellular matrix;GO:0005576//extracellular region	GO:0003674//molecular_function;GO:0005488//binding;GO:0043167//ion binding	GO:0022610//biological adhesion;GO:0008150//biological_process;GO:0044699//single-organism process;GO:0007155//cell adhesion;GO:0044763//single-organism cellular process;GO:0016043//cellular component organization;GO:0009987//cellular process;GO:0043062//extracellular structure organization;GO:0030198//extracellular matrix organization;GO:0071840//cellular component organization or biogenesis
ENSG00000092068	149.5	23.6667	2.455	0.64	-1.93958	1.4e-14	1.32e-12	yes	SLC7A8	solute carrier family 7 member 8 [Source:HGNC Symbol;Acc:HGNC:11066]	Organismal Systems	Digestive system	ko04974//Protein digestion and absorption	K13781	GO:0044424//intracellular part;GO:0043226//organelle;GO:0005615//extracellular space;GO:0016020//membrane;GO:0005623//cell;GO:0044464//cell part;GO:0005886//plasma membrane;GO:0005622//intracellular;GO:0005575//cellular_component;GO:0005576//extracellular region;GO:0071944//cell periphery;GO:0005737//cytoplasm;GO:0044421//extracellular region part	GO:0022857//transmembrane transporter activity;GO:0005215//transporter activity;GO:0003674//molecular_function	GO:0043436//oxoacid metabolic process;GO:0051234//establishment of localization;GO:0040011//locomotion;GO:0048870//cell motility;GO:1901564//organonitrogen compound metabolic process;GO:0071704//organic substance metabolic process;GO:0044763//single-organism cellular process;GO:0006810//transport;GO:0002376//immune system process;GO:0044238//primary metabolic process;GO:0044281//small molecule me…
ENSG00000092295	40.5	76.6667	1.49	3.01333	1.01605	0.00548136	0.0252584	yes	TGM1	transglutaminase 1 [Source:HGNC Symbol;Acc:HGNC:11777]	-	-	-	-	GO:0044421//extracellular region part;GO:0005575//cellular_component;GO:0071944//cell periphery;GO:0005886//plasma membrane;GO:0016020//membrane;GO:0044424//intracellular part;GO:0044464//cell part;GO:0005622//intracellular;GO:0005737//cytoplasm;GO:0005829//cytosol;GO:0044444//cytoplasmic part;GO:0005623//cell;GO:0043226//organelle;GO:0005576//extracellular region;GO:0005615//extracellular space	GO:0043167//ion binding;GO:0016740//transferase activity;GO:0003674//molecular_function;GO:0016746//transferase activity, transferring acyl groups;GO:0003824//catalytic activity;GO:0005488//binding	GO:0043170//macromolecule metabolic process;GO:0016265//death;GO:0071704//organic substance metabolic process;GO:0044763//single-organism cellular process;GO:0008152//metabolic process;GO:0008150//biological_process;GO:0043412//macromolecule modification;GO:0044767//single-organism developmental process;GO:0032502//developmental process;GO:0048856//anatomical structure development;GO:0007049//cel…
ENSG00000093000	1192.5	626.333	26.895	11.5433	-1.22028	1.54e-08	4.19e-07	yes	NUP50	nucleoporin 50 [Source:HGNC Symbol;Acc:HGNC:8065]	Genetic Information Processing	Translation	ko03013//RNA transport	K14295	GO:0044424//intracellular part;GO:0031981//nuclear lumen;GO:0005623//cell;GO:0044464//cell part;GO:0032991//macromolecular complex;GO:0043229//intracellular organelle;GO:0005635//nuclear envelope;GO:0043233//organelle lumen;GO:0043234//protein complex;GO:0043226//organelle;GO:0031975//envelope;GO:0070013//intracellular organelle lumen;GO:0043227//membrane-bounded organelle;GO:0012505//endomembran…	GO:0005515//protein binding;GO:0003674//molecular_function;GO:0005488//binding;GO:0019899//enzyme binding	GO:0006412//translation;GO:0010467//gene expression;GO:0034641//cellular nitrogen compound metabolic process;GO:0044249//cellular biosynthetic process;GO:0009059//macromolecule biosynthetic process;GO:0006091//generation of precursor metabolites and energy;GO:0051234//establishment of localization;GO:0043170//macromolecule metabolic process;GO:0008152//metabolic process;GO:0044403//symbiosis, enc…
ENSG00000094841	89.5	176.333	2.235	4.51667	1.01498	0.000838777	0.00553665	yes	UPRT	uracil phosphoribosyltransferase homolog [Source:HGNC Symbol;Acc:HGNC:28334]	Metabolism	Nucleotide metabolism	ko00240//Pyrimidine metabolism	K00761	GO:0005737//cytoplasm;GO:0043226//organelle;GO:0044444//cytoplasmic part;GO:0005623//cell;GO:0005575//cellular_component;GO:0043229//intracellular organelle;GO:0005829//cytosol;GO:0005634//nucleus;GO:0005622//intracellular;GO:0044424//intracellular part;GO:0043227//membrane-bounded organelle;GO:0044464//cell part;GO:0043231//intracellular membrane-bounded organelle	GO:0016301//kinase activity;GO:0003824//catalytic activity;GO:0003674//molecular_function;GO:0005488//binding;GO:0016740//transferase activity;GO:0043167//ion binding;GO:0016772//transferase activity, transferring phosphorus-containing groups	GO:0000003//reproduction;GO:0032502//developmental process;GO:0044281//small molecule metabolic process;GO:0044699//single-organism process;GO:0008150//biological_process;GO:0006807//nitrogen compound metabolic process;GO:0009058//biosynthetic process;GO:0008152//metabolic process;GO:0034641//cellular nitrogen compound metabolic process;GO:0051179//localization;GO:0006810//transport;GO:0044237//c…
ENSG00000095370	111.5	54.3333	2.99	1.15333	-1.37434	0.00325968	0.0167456	yes	SH2D3C	SH2 domain containing 3C [Source:HGNC Symbol;Acc:HGNC:16884]	-	-	-	-	GO:0005622//intracellular;GO:0044424//intracellular part;GO:0005575//cellular_component;GO:0005737//cytoplasm;GO:0005623//cell;GO:0044464//cell part	GO:0030674//protein binding, bridging;GO:0003674//molecular_function;GO:0005488//binding;GO:0005515//protein binding;GO:0060090//binding, bridging;GO:0019899//enzyme binding	GO:0050896//response to stimulus;GO:0043412//macromolecule modification;GO:0071704//organic substance metabolic process;GO:0050789//regulation of biological process;GO:0044699//single-organism process;GO:0009987//cellular process;GO:0019538//protein metabolic process;GO:0051716//cellular response to stimulus;GO:0044763//single-organism cellular process;GO:0023052//signaling;GO:0036211//protein mo…
ENSG00000095585	5	0	0.16	0.001	-7.32193	0.000884246	0.00577449	yes	BLNK	B cell linker [Source:HGNC Symbol;Acc:HGNC:14211]	Organismal Systems;Environmental Information Processing;Human Diseases	Immune diseases;Immune system;Development;Signal transduction	ko04380//Osteoclast differentiation;ko04064//NF-kappa B signaling pathway;ko04662//B cell receptor signaling pathway;ko05340//Primary immunodeficiency	K07371	GO:0005622//intracellular;GO:0005829//cytosol;GO:0005886//plasma membrane;GO:0043226//organelle;GO:0071944//cell periphery;GO:0005575//cellular_component;GO:0016020//membrane;GO:0044464//cell part;GO:0005623//cell;GO:0044424//intracellular part;GO:0044444//cytoplasmic part;GO:0005737//cytoplasm	GO:0060090//binding, bridging;GO:0004871//signal transducer activity;GO:0019899//enzyme binding;GO:0005488//binding;GO:0003674//molecular_function;GO:0005515//protein binding;GO:0030674//protein binding, bridging	GO:0002376//immune system process;GO:0065007//biological regulation;GO:0007154//cell communication;GO:0044763//single-organism cellular process;GO:0050794//regulation of cellular process;GO:0050896//response to stimulus;GO:0044699//single-organism process;GO:0048869//cellular developmental process;GO:0032502//developmental process;GO:0030154//cell differentiation;GO:0023052//signaling;GO:0048856/…
ENSG00000095587	15.5	40.3333	0.125	0.326667	1.38589	0.00282089	0.0149251	yes	TLL2	tolloid like 2 [Source:HGNC Symbol;Acc:HGNC:11844]	-	-	-	-	GO:0005576//extracellular region;GO:0005575//cellular_component	GO:0003674//molecular_function;GO:0043167//ion binding;GO:0016787//hydrolase activity;GO:0008233//peptidase activity;GO:0005488//binding;GO:0003824//catalytic activity	GO:0044763//single-organism cellular process;GO:0030154//cell differentiation;GO:0008150//biological_process;GO:0043062//extracellular structure organization;GO:0030198//extracellular matrix organization;GO:0040007//growth;GO:0048869//cellular developmental process;GO:0044699//single-organism process;GO:0044767//single-organism developmental process;GO:0016043//cellular component organization;GO:…
ENSG00000095752	361.5	111.333	15.66	4.76333	-1.71704	5.22e-13	3.6e-11	yes	IL11	interleukin 11 [Source:HGNC Symbol;Acc:HGNC:5966]	Environmental Information Processing;Organismal Systems;Human Diseases	Signaling molecules and interaction;Signal transduction;Immune diseases;Immune system	ko04060//Cytokine-cytokine receptor interaction;ko04630//Jak-STAT signaling pathway;ko04640//Hematopoietic cell lineage;ko05323//Rheumatoid arthritis	K05417	GO:0005615//extracellular space;GO:0044424//intracellular part;GO:0005622//intracellular;GO:0005623//cell;GO:0005737//cytoplasm;GO:0005575//cellular_component;GO:0044421//extracellular region part;GO:0005576//extracellular region;GO:0044464//cell part	GO:0003674//molecular_function	GO:0032502//developmental process;GO:0008152//metabolic process;GO:0044700//single organism signaling;GO:0036211//protein modification process;GO:0043170//macromolecule metabolic process;GO:0051716//cellular response to stimulus;GO:0048856//anatomical structure development;GO:0009058//biosynthetic process;GO:0006810//transport;GO:0023052//signaling;GO:0008150//biological_process;GO:0007154//cell …
ENSG00000099998	53	361.333	2.355	14.9667	2.66795	2.05e-11	1.03e-09	yes	GGT5	gamma-glutamyltransferase 5 [Source:HGNC Symbol;Acc:HGNC:4260]	Metabolism	Metabolism of other amino acids;Lipid metabolism	ko00590//Arachidonic acid metabolism;ko00480//Glutathione metabolism;ko00430//Taurine and hypotaurine metabolism	K18592	GO:0044464//cell part;GO:0016020//membrane;GO:0005623//cell;GO:0005886//plasma membrane;GO:0005575//cellular_component;GO:0071944//cell periphery	GO:0003824//catalytic activity;GO:0003674//molecular_function;GO:0008233//peptidase activity;GO:0016746//transferase activity, transferring acyl groups;GO:0016787//hydrolase activity;GO:0016740//transferase activity	GO:0006790//sulfur compound metabolic process;GO:0044238//primary metabolic process;GO:0044271//cellular nitrogen compound biosynthetic process;GO:1901566//organonitrogen compound biosynthetic process;GO:0044281//small molecule metabolic process;GO:0008152//metabolic process;GO:0009987//cellular process;GO:0044249//cellular biosynthetic process;GO:0043436//oxoacid metabolic process;GO:0034645//ce…
ENSG00000100027	657.63	295.51	17.28	6.69333	-1.36831	4.38e-06	6.32e-05	yes	YPEL1	yippee like 1 [Source:HGNC Symbol;Acc:HGNC:12845]	-	-	-	-	GO:0044424//intracellular part;GO:0043231//intracellular membrane-bounded organelle;GO:0005623//cell;GO:0043227//membrane-bounded organelle;GO:0044464//cell part;GO:0043226//organelle;GO:0005575//cellular_component;GO:0005634//nucleus;GO:0043229//intracellular organelle;GO:0005622//intracellular	GO:0003674//molecular_function;GO:0005488//binding;GO:0043167//ion binding	-
ENSG00000100077	589.5	276	6.8	2.87333	-1.24281	1.47e-08	4.01e-07	yes	GRK3	G protein-coupled receptor kinase 3 [Source:HGNC Symbol;Acc:HGNC:290]	Organismal Systems;Environmental Information Processing;Cellular Processes;Human Diseases	Sensory system;Nervous system;Immune system;Signal transduction;Transport and catabolism;Substance dependence	ko04740//Olfactory transduction;ko04144//Endocytosis;ko04062//Chemokine signaling pathway;ko04724//Glutamatergic synapse;ko05032//Morphine addiction;ko04340//Hedgehog signaling pathway	K00910	GO:0044464//cell part;GO:0071944//cell periphery;GO:0005575//cellular_component;GO:0005623//cell;GO:0005829//cytosol;GO:0044424//intracellular part;GO:0016020//membrane;GO:0005737//cytoplasm;GO:0044444//cytoplasmic part;GO:0005886//plasma membrane;GO:0005622//intracellular	GO:0016772//transferase activity, transferring phosphorus-containing groups;GO:0003674//molecular_function;GO:0043167//ion binding;GO:0005488//binding;GO:0016301//kinase activity;GO:0016740//transferase activity;GO:0003824//catalytic activity	GO:0044238//primary metabolic process;GO:0009987//cellular process;GO:0050789//regulation of biological process;GO:0051716//cellular response to stimulus;GO:0065007//biological regulation;GO:0036211//protein modification process;GO:0043170//macromolecule metabolic process;GO:0016192//vesicle-mediated transport;GO:0007165//signal transduction;GO:0071704//organic substance metabolic process;GO:0044…
ENSG00000100142	554.5	1087.33	41.2	83.4467	1.01821	3.52e-08	8.91e-07	yes	POLR2F	RNA polymerase II subunit F [Source:HGNC Symbol;Acc:HGNC:9193]	Organismal Systems;Metabolism;Genetic Information Processing;Human Diseases	Neurodegenerative diseases;Nucleotide metabolism;Immune system;Infectious diseases;Transcription	ko05169//Epstein-Barr virus infection;ko05016//Huntington's disease;ko00230//Purine metabolism;ko00240//Pyrimidine metabolism;ko04623//Cytosolic DNA-sensing pathway;ko03020//RNA polymerase	K03014	GO:0043226//organelle;GO:0031981//nuclear lumen;GO:0005623//cell;GO:0044446//intracellular organelle part;GO:0043231//intracellular membrane-bounded organelle;GO:0070013//intracellular organelle lumen;GO:0044428//nuclear part;GO:0043233//organelle lumen;GO:0043232//intracellular non-membrane-bounded organelle;GO:0044464//cell part;GO:0005622//intracellular;GO:0005829//cytosol;GO:0044422//organell…	GO:0016740//transferase activity;GO:1901363//heterocyclic compound binding;GO:0016772//transferase activity, transferring phosphorus-containing groups;GO:0003677//DNA binding;GO:0005488//binding;GO:0003676//nucleic acid binding;GO:0097159//organic cyclic compound binding;GO:0003674//molecular_function;GO:0003824//catalytic activity;GO:0016779//nucleotidyltransferase activity	GO:0023052//signaling;GO:0009987//cellular process;GO:0006259//DNA metabolic process;GO:0006396//RNA processing;GO:1901564//organonitrogen compound metabolic process;GO:0044260//cellular macromolecule metabolic process;GO:0034641//cellular nitrogen compound metabolic process;GO:0007165//signal transduction;GO:0044237//cellular metabolic process;GO:0051716//cellular response to stimulus;GO:0071704…
ENSG00000100191	10.5	1.33333	0.28	0.0333333	-3.07039	0.0004306	0.00316558	yes	SLC5A4	solute carrier family 5 member 4 [Source:HGNC Symbol;Acc:HGNC:11039]	-	-	-	-	GO:0016020//membrane;GO:0005623//cell;GO:0044464//cell part;GO:0005886//plasma membrane;GO:0071944//cell periphery;GO:0005575//cellular_component	GO:0003674//molecular_function;GO:0005215//transporter activity;GO:0022857//transmembrane transporter activity	GO:0044763//single-organism cellular process;GO:0009987//cellular process;GO:0008150//biological_process;GO:0051234//establishment of localization;GO:1902578//single-organism localization;GO:0044765//single-organism transport;GO:0051179//localization;GO:0006810//transport;GO:0044699//single-organism process;GO:0055085//transmembrane transport
ENSG00000100197	20.405	51.9433	0.74	1.79333	1.27705	0.00104424	0.00662007	yes	CYP2D6	cytochrome P450 family 2 subfamily D member 6 [Source:HGNC Symbol;Acc:HGNC:2625]	Human Diseases;Metabolism;Organismal Systems	Drug resistance;Nervous system;Xenobiotics biodegradation and metabolism	ko04726//Serotonergic synapse;ko01522//Endocrine resistance;ko00980//Metabolism of xenobiotics by cytochrome P450;ko00982//Drug metabolism - cytochrome P450	K17712	GO:0005623//cell;GO:0005783//endoplasmic reticulum;GO:0043227//membrane-bounded organelle;GO:0005737//cytoplasm;GO:0044464//cell part;GO:0044444//cytoplasmic part;GO:0043231//intracellular membrane-bounded organelle;GO:0043229//intracellular organelle;GO:0005739//mitochondrion;GO:0043226//organelle;GO:0012505//endomembrane system;GO:0005575//cellular_component;GO:0005622//intracellular;GO:0044424…	GO:0043167//ion binding;GO:0005488//binding;GO:0003674//molecular_function;GO:0003824//catalytic activity;GO:0016491//oxidoreductase activity	GO:0044238//primary metabolic process;GO:0008150//biological_process;GO:0044237//cellular metabolic process;GO:0044710//single-organism metabolic process;GO:0006807//nitrogen compound metabolic process;GO:0034641//cellular nitrogen compound metabolic process;GO:0044699//single-organism process;GO:0006629//lipid metabolic process;GO:0009987//cellular process;GO:0044281//small molecule metabolic pr…
ENSG00000100242	6115.1	2892.44	115.54	54.0767	-1.09531	5.9e-14	4.92e-12	yes	SUN2	Sad1 and UNC84 domain containing 2 [Source:HGNC Symbol;Acc:HGNC:14210]	-	-	-	-	GO:0043231//intracellular membrane-bounded organelle;GO:0005694//chromosome;GO:0031982//vesicle;GO:0043228//non-membrane-bounded organelle;GO:0043226//organelle;GO:0031410//cytoplasmic vesicle;GO:0043227//membrane-bounded organelle;GO:0005623//cell;GO:0043232//intracellular non-membrane-bounded organelle;GO:0043229//intracellular organelle;GO:0044428//nuclear part;GO:0031981//nuclear lumen;GO:004…	GO:0003674//molecular_function;GO:0008092//cytoskeletal protein binding;GO:0005488//binding;GO:0005515//protein binding	GO:0006996//organelle organization;GO:0051641//cellular localization;GO:0044765//single-organism transport;GO:0051649//establishment of localization in cell;GO:0000278//mitotic cell cycle;GO:0008150//biological_process;GO:0071840//cellular component organization or biogenesis;GO:0007010//cytoskeleton organization;GO:0016043//cellular component organization;GO:0051179//localization;GO:0051674//loc…
ENSG00000100243	3169.01	1466.44	86.36	39.1833	-1.14012	5.01e-14	4.27e-12	yes	CYB5R3	cytochrome b5 reductase 3 [Source:HGNC Symbol;Acc:HGNC:2873]	Metabolism	Carbohydrate metabolism	ko00520//Amino sugar and nucleotide sugar metabolism	K00326	GO:0043229//intracellular organelle;GO:0005811//lipid particle;GO:0044444//cytoplasmic part;GO:0005737//cytoplasm;GO:0044464//cell part;GO:0005773//vacuole;GO:0005623//cell;GO:0005764//lysosome;GO:0043232//intracellular non-membrane-bounded organelle;GO:0043234//protein complex;GO:0005739//mitochondrion;GO:0043227//membrane-bounded organelle;GO:0000323//lytic vacuole;GO:0005576//extracellular reg…	GO:0005488//binding;GO:0016491//oxidoreductase activity;GO:0003674//molecular_function;GO:0003824//catalytic activity;GO:0043167//ion binding	GO:0003013//circulatory system process;GO:0071704//organic substance metabolic process;GO:0003008//system process;GO:0008152//metabolic process;GO:0009058//biosynthetic process;GO:0044699//single-organism process;GO:0051234//establishment of localization;GO:0044237//cellular metabolic process;GO:0051179//localization;GO:0044281//small molecule metabolic process;GO:0016192//vesicle-mediated transp…
ENSG00000100302	192	83.3333	3.07	1.33	-1.20681	2.55e-05	0.000286514	yes	RASD2	RASD family member 2 [Source:HGNC Symbol;Acc:HGNC:18229]	-	-	-	-	GO:0016020//membrane;GO:0044464//cell part;GO:0071944//cell periphery;GO:0005575//cellular_component;GO:0005886//plasma membrane;GO:0005623//cell	GO:0016462//pyrophosphatase activity;GO:0043167//ion binding;GO:0003674//molecular_function;GO:0016787//hydrolase activity;GO:0016817//hydrolase activity, acting on acid anhydrides;GO:0005515//protein binding;GO:0003924//GTPase activity;GO:0017111//nucleoside-triphosphatase activity;GO:0005488//binding;GO:0016818//hydrolase activity, acting on acid anhydrides, in phosphorus-containing anhydrides;…	GO:0050794//regulation of cellular process;GO:0044763//single-organism cellular process;GO:0044699//single-organism process;GO:0043170//macromolecule metabolic process;GO:0009987//cellular process;GO:0050896//response to stimulus;GO:0044238//primary metabolic process;GO:0044260//cellular macromolecule metabolic process;GO:0007154//cell communication;GO:0044267//cellular protein metabolic process;…
ENSG00000100311	1145	361	20.425	7.16333	-1.51163	8.89e-20	1.82e-17	yes	PDGFB	platelet derived growth factor subunit B [Source:HGNC Symbol;Acc:HGNC:8800]	Cellular Processes;Human Diseases;Environmental Information Processing	Cancers;Signal transduction;Cardiovascular diseases;Infectious diseases;Drug resistance;Cell motility;Cellular commiunity;Signaling molecules and interaction	ko05200//Pathways in cancer;ko04151//PI3K-Akt signaling pathway;ko04010//MAPK signaling pathway;ko04060//Cytokine-cytokine receptor interaction;ko05166//HTLV-I infection;ko04014//Ras signaling pathway;ko04810//Regulation of actin cytoskeleton;ko04015//Rap1 signaling pathway;ko04510//Focal adhesion;ko05167//Kaposi's sarcoma-associated herpesvirus infection;ko04630//Jak-STAT signaling pathway;ko052…	K17386	GO:0043227//membrane-bounded organelle;GO:0016020//membrane;GO:0005576//extracellular region;GO:0031982//vesicle;GO:0005575//cellular_component;GO:0005623//cell;GO:0044444//cytoplasmic part;GO:0044464//cell part;GO:0044424//intracellular part;GO:0005737//cytoplasm;GO:0005783//endoplasmic reticulum;GO:0005615//extracellular space;GO:0005794//Golgi apparatus;GO:0005886//plasma membrane;GO:0031410//…	GO:0005515//protein binding;GO:0003674//molecular_function;GO:0016772//transferase activity, transferring phosphorus-containing groups;GO:0005488//binding;GO:0003824//catalytic activity;GO:0019899//enzyme binding;GO:0016740//transferase activity;GO:0016301//kinase activity;GO:0030234//enzyme regulator activity;GO:0098772//molecular function regulator	GO:0023052//signaling;GO:0043412//macromolecule modification;GO:0008152//metabolic process;GO:0048869//cellular developmental process;GO:0044707//single-multicellular organism process;GO:0006139//nucleobase-containing compound metabolic process;GO:0065007//biological regulation;GO:0006259//DNA metabolic process;GO:0044267//cellular protein metabolic process;GO:0006807//nitrogen compound metabolic…
ENSG00000100346	90.5	38	0.58	0.203333	-1.51221	0.00163687	0.0095916	yes	CACNA1I	calcium voltage-gated channel subunit alpha1 I [Source:HGNC Symbol;Acc:HGNC:1396]	Organismal Systems;Environmental Information Processing	Endocrine system;Signal transduction;Environmental adaptation	ko04010//MAPK signaling pathway;ko04020//Calcium signaling pathway;ko04713//Circadian entrainment;ko04925//Aldosterone synthesis and secretion	K04856	GO:0071944//cell periphery;GO:0016020//membrane;GO:0005886//plasma membrane;GO:0005623//cell;GO:0044464//cell part;GO:0005575//cellular_component	GO:0003674//molecular_function;GO:0022857//transmembrane transporter activity;GO:0005215//transporter activity	GO:0032501//multicellular organismal process;GO:0008150//biological_process;GO:0009987//cellular process;GO:0023052//signaling;GO:0006928//movement of cell or subcellular component;GO:0006810//transport;GO:0044763//single-organism cellular process;GO:0003008//system process;GO:0040011//locomotion;GO:0051674//localization of cell;GO:0044765//single-organism transport;GO:0065007//biological regulat…
ENSG00000100351	2	21	0.05	0.493333	3.30256	0.000179629	0.00153067	yes	GRAP2	GRB2-related adaptor protein 2 [Source:HGNC Symbol;Acc:HGNC:4563]	Organismal Systems	Immune system	ko04660//T cell receptor signaling pathway	K07366	GO:0005575//cellular_component;GO:0044464//cell part;GO:0031410//cytoplasmic vesicle;GO:0044424//intracellular part;GO:0043229//intracellular organelle;GO:0005768//endosome;GO:0044444//cytoplasmic part;GO:0005829//cytosol;GO:0005737//cytoplasm;GO:0005634//nucleus;GO:0005623//cell;GO:0043226//organelle;GO:0043231//intracellular membrane-bounded organelle;GO:0005886//plasma membrane;GO:0031982//ves…	GO:0003674//molecular_function;GO:0003824//catalytic activity;GO:0005515//protein binding;GO:0005488//binding;GO:0016301//kinase activity;GO:0030674//protein binding, bridging;GO:0016740//transferase activity;GO:0016772//transferase activity, transferring phosphorus-containing groups;GO:0060090//binding, bridging	GO:0050789//regulation of biological process;GO:0044260//cellular macromolecule metabolic process;GO:0023052//signaling;GO:0030154//cell differentiation;GO:0007267//cell-cell signaling;GO:0048870//cell motility;GO:0007155//cell adhesion;GO:0043412//macromolecule modification;GO:0051674//localization of cell;GO:0071704//organic substance metabolic process;GO:0008283//cell proliferation;GO:0044767/…
ENSG00000100422	931.5	418	11.425	5.15667	-1.14768	2e-11	1.01e-09	yes	CERK	ceramide kinase [Source:HGNC Symbol;Acc:HGNC:19256]	Metabolism	Lipid metabolism	ko00600//Sphingolipid metabolism	K04715	GO:0005886//plasma membrane;GO:0044444//cytoplasmic part;GO:0016020//membrane;GO:0005575//cellular_component;GO:0005739//mitochondrion;GO:0044424//intracellular part;GO:0005737//cytoplasm;GO:0043229//intracellular organelle;GO:0043231//intracellular membrane-bounded organelle;GO:0043226//organelle;GO:0005623//cell;GO:0005622//intracellular;GO:0071944//cell periphery;GO:0044464//cell part;GO:00432…	GO:0003824//catalytic activity;GO:0016740//transferase activity;GO:0003674//molecular_function;GO:0043167//ion binding;GO:0016301//kinase activity;GO:0016772//transferase activity, transferring phosphorus-containing groups;GO:0005488//binding	GO:0044710//single-organism metabolic process;GO:0009987//cellular process;GO:0044238//primary metabolic process;GO:0008150//biological_process;GO:0006629//lipid metabolic process;GO:0044699//single-organism process;GO:0044237//cellular metabolic process;GO:0008152//metabolic process;GO:0006807//nitrogen compound metabolic process;GO:0071704//organic substance metabolic process;GO:0034641//cellul…
ENSG00000100427	8	1	0.125	0.0166667	-2.90689	0.00156265	0.00924193	yes	MLC1	megalencephalic leukoencephalopathy with subcortical cysts 1 [Source:HGNC Symbol;Acc:HGNC:17082]	-	-	-	-	GO:0044464//cell part;GO:0005737//cytoplasm;GO:0005622//intracellular;GO:0043229//intracellular organelle;GO:0005575//cellular_component;GO:0005886//plasma membrane;GO:0005768//endosome;GO:0031982//vesicle;GO:0005623//cell;GO:0016020//membrane;GO:0005783//endoplasmic reticulum;GO:0031410//cytoplasmic vesicle;GO:0043226//organelle;GO:0044444//cytoplasmic part;GO:0044424//intracellular part;GO:0005…	GO:0003674//molecular_function;GO:0022892//substrate-specific transporter activity;GO:0008565//protein transporter activity;GO:0005215//transporter activity	GO:0008150//biological_process;GO:0071822//protein complex subunit organization;GO:0016192//vesicle-mediated transport;GO:0006950//response to stress;GO:0016043//cellular component organization;GO:0043933//macromolecular complex subunit organization;GO:0065003//macromolecular complex assembly;GO:0044085//cellular component biogenesis;GO:0022607//cellular component assembly;GO:0006810//transport;G…
ENSG00000100505	53	234	0.665	2.76	2.05324	2.31e-10	9.14e-09	yes	TRIM9	tripartite motif containing 9 [Source:HGNC Symbol;Acc:HGNC:16288]	-	-	-	-	GO:0005575//cellular_component;GO:0031982//vesicle;GO:0005622//intracellular;GO:0005737//cytoplasm;GO:0043232//intracellular non-membrane-bounded organelle;GO:0005856//cytoskeleton;GO:0043228//non-membrane-bounded organelle;GO:0044464//cell part;GO:0005623//cell;GO:0043229//intracellular organelle;GO:0043226//organelle;GO:0005829//cytosol;GO:0044444//cytoplasmic part;GO:0031410//cytoplasmic vesic…	GO:0005488//binding;GO:0043167//ion binding;GO:0003674//molecular_function	GO:0036211//protein modification process;GO:0043933//macromolecular complex subunit organization;GO:0009987//cellular process;GO:0043412//macromolecule modification;GO:0043170//macromolecule metabolic process;GO:0044085//cellular component biogenesis;GO:0006461//protein complex assembly;GO:0007154//cell communication;GO:0023052//signaling;GO:0019538//protein metabolic process;GO:0071822//protein …
ENSG00000100592	788.5	328.333	9.5	3.87667	-1.29311	1.1e-07	2.46e-06	yes	DAAM1	dishevelled associated activator of morphogenesis 1 [Source:HGNC Symbol;Acc:HGNC:18142]	Environmental Information Processing	Signal transduction	ko04310//Wnt signaling pathway	K04512	GO:0044422//organelle part;GO:0005623//cell;GO:0005929//cilium;GO:0042995//cell projection;GO:0071944//cell periphery;GO:0005575//cellular_component;GO:0005829//cytosol;GO:0005886//plasma membrane;GO:0005815//microtubule organizing center;GO:0005622//intracellular;GO:0005856//cytoskeleton;GO:0044464//cell part;GO:0016020//membrane;GO:0044444//cytoplasmic part;GO:0043228//non-membrane-bounded orga…	GO:0019899//enzyme binding;GO:0003674//molecular_function;GO:0005488//binding;GO:0008092//cytoskeletal protein binding;GO:0005515//protein binding	GO:0006996//organelle organization;GO:0007010//cytoskeleton organization;GO:0032502//developmental process;GO:0065007//biological regulation;GO:0048856//anatomical structure development;GO:0050896//response to stimulus;GO:0023052//signaling;GO:0051716//cellular response to stimulus;GO:0007267//cell-cell signaling;GO:0008150//biological_process;GO:0007165//signal transduction;GO:0044700//single or…
ENSG00000100593	152.5	86.3333	4.08	1.95667	-1.06017	0.00946157	0.0391621	yes	ISM2	isthmin 2 [Source:HGNC Symbol;Acc:HGNC:23176]	-	-	-	-	GO:0005575//cellular_component;GO:0005576//extracellular region	-	-
ENSG00000100739	61.56	22.92	2.455	0.74	-1.73013	0.0013074	0.00798352	yes	BDKRB1	bradykinin receptor B1 [Source:HGNC Symbol;Acc:HGNC:1029]	Human Diseases;Cellular Processes;Organismal Systems;Environmental Information Processing	Signal transduction;Cell motility;Signaling molecules and interaction;Sensory system;Cancers;Immune system	ko05200//Pathways in cancer;ko04080//Neuroactive ligand-receptor interaction;ko04810//Regulation of actin cytoskeleton;ko04020//Calcium signaling pathway;ko04750//Inflammatory mediator regulation of TRP channels;ko04610//Complement and coagulation cascades	K03915	GO:0044424//intracellular part;GO:0005783//endoplasmic reticulum;GO:0005622//intracellular;GO:0044444//cytoplasmic part;GO:0043226//organelle;GO:0016020//membrane;GO:0005886//plasma membrane;GO:0043229//intracellular organelle;GO:0043231//intracellular membrane-bounded organelle;GO:0005737//cytoplasm;GO:0044464//cell part;GO:0012505//endomembrane system;GO:0005623//cell;GO:0071944//cell periphery…	GO:0004871//signal transducer activity;GO:0003674//molecular_function	GO:0044763//single-organism cellular process;GO:0044699//single-organism process;GO:0044237//cellular metabolic process;GO:1902578//single-organism localization;GO:0006810//transport;GO:0036211//protein modification process;GO:0065008//regulation of biological quality;GO:0055085//transmembrane transport;GO:0023052//signaling;GO:0009987//cellular process;GO:0051234//establishment of localization;G…
ENSG00000100979	128.015	52.6667	4.35	1.72667	-1.33303	0.00183394	0.0105386	yes	PLTP	phospholipid transfer protein [Source:HGNC Symbol;Acc:HGNC:9093]	Organismal Systems	Endocrine system	ko03320//PPAR signaling pathway	K08761	GO:0005575//cellular_component;GO:0044421//extracellular region part;GO:0005615//extracellular space;GO:0005576//extracellular region	GO:0003674//molecular_function;GO:0008289//lipid binding;GO:0005488//binding;GO:0043167//ion binding	GO:0044281//small molecule metabolic process;GO:0048870//cell motility;GO:0044763//single-organism cellular process;GO:0051674//localization of cell;GO:0009987//cellular process;GO:0040011//locomotion;GO:0009058//biosynthetic process;GO:0044238//primary metabolic process;GO:0006810//transport;GO:0044699//single-organism process;GO:0071704//organic substance metabolic process;GO:0006629//lipid met…
ENSG00000101115	28	10	0.3	0.12	-1.32193	0.00378624	0.0188728	yes	SALL4	spalt like transcription factor 4 [Source:HGNC Symbol;Acc:HGNC:15924]	-	-	-	-	GO:0005575//cellular_component;GO:0044422//organelle part;GO:0005694//chromosome;GO:0005622//intracellular;GO:0044464//cell part;GO:0005623//cell;GO:0005737//cytoplasm;GO:0043233//organelle lumen;GO:0043232//intracellular non-membrane-bounded organelle;GO:0031974//membrane-enclosed lumen;GO:0005654//nucleoplasm;GO:0043226//organelle;GO:0070013//intracellular organelle lumen;GO:0044446//intracellu…	GO:0043167//ion binding;GO:0008134//transcription factor binding;GO:0005488//binding;GO:1901363//heterocyclic compound binding;GO:0005515//protein binding;GO:0003674//molecular_function;GO:0001071//nucleic acid binding transcription factor activity;GO:0003700//transcription factor activity, sequence-specific DNA binding;GO:0003676//nucleic acid binding;GO:0003677//DNA binding;GO:0097159//organic …	GO:0023052//signaling;GO:0008150//biological_process;GO:0009987//cellular process;GO:0044699//single-organism process;GO:0006807//nitrogen compound metabolic process;GO:0030154//cell differentiation;GO:0065007//biological regulation;GO:0050896//response to stimulus;GO:0044237//cellular metabolic process;GO:0044707//single-multicellular organism process;GO:0040007//growth;GO:0050789//regulation of…
ENSG00000101182	2930.5	5896.33	160.91	329.367	1.03344	1.23e-08	3.41e-07	yes	PSMA7	proteasome subunit alpha 7 [Source:HGNC Symbol;Acc:HGNC:9536]	Genetic Information Processing	Folding, sorting and degradation	ko03050//Proteasome	K02731	GO:0070013//intracellular organelle lumen;GO:0005634//nucleus;GO:0043227//membrane-bounded organelle;GO:0044424//intracellular part;GO:0031974//membrane-enclosed lumen;GO:0044428//nuclear part;GO:0043231//intracellular membrane-bounded organelle;GO:0044446//intracellular organelle part;GO:0005575//cellular_component;GO:0044421//extracellular region part;GO:0031981//nuclear lumen;GO:0005737//cytop…	GO:0003824//catalytic activity;GO:0008233//peptidase activity;GO:0016787//hydrolase activity;GO:0003674//molecular_function	GO:0043170//macromolecule metabolic process;GO:0043412//macromolecule modification;GO:1901564//organonitrogen compound metabolic process;GO:0044270//cellular nitrogen compound catabolic process;GO:0050896//response to stimulus;GO:0051234//establishment of localization;GO:0034655//nucleobase-containing compound catabolic process;GO:0007049//cell cycle;GO:0051704//multi-organism process;GO:0044260/…
ENSG00000101198	13.5	50.6667	0.64	2.08	1.70044	0.000166747	0.00143652	yes	NKAIN4	sodium/potassium transporting ATPase interacting 4 [Source:HGNC Symbol;Acc:HGNC:16191]	-	-	-	-	GO:0005623//cell;GO:0005886//plasma membrane;GO:0005575//cellular_component;GO:0044464//cell part;GO:0071944//cell periphery;GO:0016020//membrane	-	GO:0006810//transport;GO:0051179//localization;GO:0008150//biological_process;GO:0051234//establishment of localization
ENSG00000101203	5	23	0.05	0.32	2.67807	0.000448189	0.00327009	yes	COL20A1	collagen type XX alpha 1 chain [Source:HGNC Symbol;Acc:HGNC:14670]	-	-	-	-	GO:0005737//cytoplasm;GO:0043227//membrane-bounded organelle;GO:0043226//organelle;GO:0012505//endomembrane system;GO:0043231//intracellular membrane-bounded organelle;GO:0044444//cytoplasmic part;GO:0044464//cell part;GO:0005622//intracellular;GO:0043234//protein complex;GO:0005615//extracellular space;GO:0005575//cellular_component;GO:0044421//extracellular region part;GO:0043229//intracellular…	GO:0003674//molecular_function	-
ENSG00000101230	18	5	0.38	0.113333	-1.74543	0.00250423	0.0135551	yes	ISM1	isthmin 1 [Source:HGNC Symbol;Acc:HGNC:16213]	-	-	-	-	GO:0005576//extracellular region;GO:0005575//cellular_component	-	-
ENSG00000101280	21.5	4.33333	0.25	0.0466667	-2.42146	0.000213033	0.00176075	yes	ANGPT4	angiopoietin 4 [Source:HGNC Symbol;Acc:HGNC:487]	Environmental Information Processing	Signal transduction	ko04151//PI3K-Akt signaling pathway;ko04010//MAPK signaling pathway;ko04014//Ras signaling pathway;ko04015//Rap1 signaling pathway;ko04066//HIF-1 signaling pathway	K05467	GO:0005615//extracellular space;GO:0044421//extracellular region part;GO:0005575//cellular_component;GO:0005576//extracellular region	GO:0005515//protein binding;GO:0098772//molecular function regulator;GO:0030234//enzyme regulator activity;GO:0005488//binding;GO:0004871//signal transducer activity;GO:0003674//molecular_function;GO:0019899//enzyme binding	GO:0044238//primary metabolic process;GO:0016043//cellular component organization;GO:0071822//protein complex subunit organization;GO:0044260//cellular macromolecule metabolic process;GO:0044700//single organism signaling;GO:0009987//cellular process;GO:0008150//biological_process;GO:0043412//macromolecule modification;GO:0006928//movement of cell or subcellular component;GO:0007154//cell communi…
ENSG00000101307	58.25	16.52	1.79	0.55	-1.70246	2.84e-05	0.000316178	yes	SIRPB1	signal regulatory protein beta 1 [Source:HGNC Symbol;Acc:HGNC:15928]	Organismal Systems	Development	ko04380//Osteoclast differentiation	K06551	GO:0005623//cell;GO:0005886//plasma membrane;GO:0016020//membrane;GO:0044464//cell part;GO:0044424//intracellular part;GO:0031982//vesicle;GO:0043229//intracellular organelle;GO:0071944//cell periphery;GO:0005575//cellular_component;GO:0005737//cytoplasm;GO:0044444//cytoplasmic part;GO:0031410//cytoplasmic vesicle;GO:0043226//organelle;GO:0005622//intracellular;GO:0005576//extracellular region;GO…	GO:0003674//molecular_function	GO:0007165//signal transduction;GO:0002376//immune system process;GO:0008150//biological_process;GO:0023052//signaling;GO:0006950//response to stress;GO:0050789//regulation of biological process;GO:0051179//localization;GO:0050794//regulation of cellular process;GO:0051234//establishment of localization;GO:0051716//cellular response to stimulus;GO:0016192//vesicle-mediated transport;GO:0007154//c…
ENSG00000101331	103	51.6667	2.97	1.44667	-1.03773	0.00258722	0.0138963	yes	CCM2L	CCM2 like scaffolding protein [Source:HGNC Symbol;Acc:HGNC:16153]	-	-	-	-	GO:0005575//cellular_component	GO:0003674//molecular_function	GO:0032502//developmental process;GO:0040007//growth;GO:0050896//response to stimulus;GO:0006950//response to stress;GO:0048856//anatomical structure development;GO:0022610//biological adhesion;GO:0008150//biological_process;GO:0007155//cell adhesion
ENSG00000101448	19.5	6.66667	0.7	0.23	-1.60572	0.00364559	0.0182669	yes	EPPIN	epididymal peptidase inhibitor [Source:HGNC Symbol;Acc:HGNC:15932]	-	-	-	-	GO:0044421//extracellular region part;GO:0005615//extracellular space;GO:0005886//plasma membrane;GO:0005576//extracellular region;GO:0016020//membrane;GO:0071944//cell periphery;GO:0005575//cellular_component;GO:0005623//cell;GO:0044464//cell part	GO:0003674//molecular_function;GO:0030234//enzyme regulator activity;GO:0098772//molecular function regulator	GO:0070271//protein complex biogenesis;GO:0016043//cellular component organization;GO:0009987//cellular process;GO:0006928//movement of cell or subcellular component;GO:0044763//single-organism cellular process;GO:0040011//locomotion;GO:0051179//localization;GO:0071822//protein complex subunit organization;GO:0044085//cellular component biogenesis;GO:0044699//single-organism process;GO:0022607//c…
ENSG00000101463	35	72.6667	0.76	1.57333	1.04975	0.0023548	0.0128961	yes	SYNDIG1	synapse differentiation inducing 1 [Source:HGNC Symbol;Acc:HGNC:15885]	-	-	-	-	GO:0043227//membrane-bounded organelle;GO:0031410//cytoplasmic vesicle;GO:0043232//intracellular non-membrane-bounded organelle;GO:0044464//cell part;GO:0005623//cell;GO:0005886//plasma membrane;GO:0043226//organelle;GO:0071944//cell periphery;GO:0005856//cytoskeleton;GO:0005575//cellular_component;GO:0016020//membrane;GO:0005768//endosome;GO:0005737//cytoplasm;GO:0043228//non-membrane-bounded or…	GO:0003674//molecular_function	GO:0044085//cellular component biogenesis;GO:0006810//transport;GO:0051179//localization;GO:0022607//cellular component assembly;GO:0048856//anatomical structure development;GO:0032502//developmental process;GO:0008150//biological_process;GO:0051234//establishment of localization;GO:0009987//cellular process;GO:0016043//cellular component organization;GO:0071840//cellular component organization o…
ENSG00000101546	99	224	3.84	8.73	1.18488	5.05e-06	7.17e-05	yes	RBFA	ribosome binding factor A [Source:HGNC Symbol;Acc:HGNC:26120]	-	-	-	-	GO:0043229//intracellular organelle;GO:0043231//intracellular membrane-bounded organelle;GO:0043227//membrane-bounded organelle;GO:0005739//mitochondrion;GO:0005622//intracellular;GO:0044424//intracellular part;GO:0044444//cytoplasmic part;GO:0043226//organelle;GO:0005623//cell;GO:0044464//cell part;GO:0005575//cellular_component;GO:0005737//cytoplasm	GO:0003674//molecular_function	GO:0034641//cellular nitrogen compound metabolic process;GO:0008152//metabolic process;GO:0044085//cellular component biogenesis;GO:0009987//cellular process;GO:0044237//cellular metabolic process;GO:0022613//ribonucleoprotein complex biogenesis;GO:0042254//ribosome biogenesis;GO:0071840//cellular component organization or biogenesis;GO:0008150//biological_process;GO:0006807//nitrogen compound me…
ENSG00000101605	58.5	26.6667	0.585	0.273333	-1.09778	0.00285326	0.0150402	yes	MYOM1	myomesin 1 [Source:HGNC Symbol;Acc:HGNC:7613]	-	-	-	-	GO:0043234//protein complex;GO:0005623//cell;GO:0043228//non-membrane-bounded organelle;GO:0005856//cytoskeleton;GO:0032991//macromolecular complex;GO:0043226//organelle;GO:0005737//cytoplasm;GO:0043229//intracellular organelle;GO:0044424//intracellular part;GO:0043232//intracellular non-membrane-bounded organelle;GO:0044464//cell part;GO:0005575//cellular_component;GO:0005622//intracellular	GO:0019899//enzyme binding;GO:0005515//protein binding;GO:0008092//cytoskeletal protein binding;GO:0003674//molecular_function;GO:0005488//binding;GO:0005198//structural molecule activity	GO:0048856//anatomical structure development;GO:0050789//regulation of biological process;GO:0044700//single organism signaling;GO:0007010//cytoskeleton organization;GO:0030154//cell differentiation;GO:0044085//cellular component biogenesis;GO:0043933//macromolecular complex subunit organization;GO:0016043//cellular component organization;GO:0050794//regulation of cellular process;GO:0006810//tra…
ENSG00000101624	139.19	287.453	2.84	5.76667	1.02185	6.29e-06	8.64e-05	yes	CEP76	centrosomal protein 76 [Source:HGNC Symbol;Acc:HGNC:25727]	-	-	-	-	GO:0043228//non-membrane-bounded organelle;GO:0044424//intracellular part;GO:0044430//cytoskeletal part;GO:0015630//microtubule cytoskeleton;GO:0044446//intracellular organelle part;GO:0005575//cellular_component;GO:0005829//cytosol;GO:0005622//intracellular;GO:0044422//organelle part;GO:0043226//organelle;GO:0043229//intracellular organelle;GO:0044464//cell part;GO:0005815//microtubule organizin…	GO:0003674//molecular_function	GO:0044085//cellular component biogenesis;GO:0006996//organelle organization;GO:0016043//cellular component organization;GO:0008150//biological_process;GO:0022607//cellular component assembly;GO:0071840//cellular component organization or biogenesis;GO:0009987//cellular process;GO:0044763//single-organism cellular process;GO:0007049//cell cycle;GO:0000278//mitotic cell cycle;GO:0007010//cytoskele…
ENSG00000101680	270.5	690.667	1.525	4.10333	1.42799	4.79e-09	1.48e-07	yes	LAMA1	laminin subunit alpha 1 [Source:HGNC Symbol;Acc:HGNC:6481]	Human Diseases;Cellular Processes;Environmental Information Processing	Signaling molecules and interaction;Cellular commiunity;Signal transduction;Cancers;Infectious diseases	ko05200//Pathways in cancer;ko04151//PI3K-Akt signaling pathway;ko05165//Human papillomavirus infection;ko04510//Focal adhesion;ko05145//Toxoplasmosis;ko05146//Amoebiasis;ko05222//Small cell lung cancer;ko04512//ECM-receptor interaction	K05637	GO:0005575//cellular_component;GO:0043234//protein complex;GO:0005578//proteinaceous extracellular matrix;GO:0005615//extracellular space;GO:0031012//extracellular matrix;GO:0032991//macromolecular complex;GO:0005576//extracellular region;GO:0044421//extracellular region part	GO:0005198//structural molecule activity;GO:0003674//molecular_function	GO:0009790//embryo development;GO:0023052//signaling;GO:0051674//localization of cell;GO:0044699//single-organism process;GO:0007165//signal transduction;GO:0009987//cellular process;GO:0051179//localization;GO:0007155//cell adhesion;GO:0044763//single-organism cellular process;GO:0050896//response to stimulus;GO:0050789//regulation of biological process;GO:0044767//single-organism developmental …
ENSG00000101888	184.5	312	4.12	8.65667	1.07117	0.000475847	0.0034392	yes	NXT2	nuclear transport factor 2 like export factor 2 [Source:HGNC Symbol;Acc:HGNC:18151]	Genetic Information Processing;Human Diseases	Infectious diseases;Translation	ko05164//Influenza A;ko03013//RNA transport;ko03015//mRNA surveillance pathway;ko03008//Ribosome biogenesis in eukaryotes	K14285	GO:0005829//cytosol;GO:0044424//intracellular part;GO:0070013//intracellular organelle lumen;GO:0044444//cytoplasmic part;GO:0005634//nucleus;GO:0044446//intracellular organelle part;GO:0005654//nucleoplasm;GO:0043229//intracellular organelle;GO:0043227//membrane-bounded organelle;GO:0044422//organelle part;GO:0031974//membrane-enclosed lumen;GO:0005622//intracellular;GO:0044428//nuclear part;GO:…	GO:0003674//molecular_function	GO:0051179//localization;GO:0006810//transport;GO:0051234//establishment of localization;GO:0008150//biological_process
ENSG00000102003	36.5	91.6667	0.83	2.45667	1.56552	5.16e-05	0.000536259	yes	SYP	synaptophysin [Source:HGNC Symbol;Acc:HGNC:11506]	-	-	-	-	GO:0043229//intracellular organelle;GO:0005622//intracellular;GO:0031410//cytoplasmic vesicle;GO:0005575//cellular_component;GO:0005623//cell;GO:0071944//cell periphery;GO:0044424//intracellular part;GO:0016020//membrane;GO:0043226//organelle;GO:0044444//cytoplasmic part;GO:0005737//cytoplasm;GO:0031982//vesicle;GO:0005886//plasma membrane;GO:0044464//cell part	GO:0003674//molecular_function;GO:0005488//binding;GO:0008289//lipid binding	GO:0007267//cell-cell signaling;GO:0065007//biological regulation;GO:0044700//single organism signaling;GO:0016043//cellular component organization;GO:0021700//developmental maturation;GO:0032502//developmental process;GO:0016192//vesicle-mediated transport;GO:0023052//signaling;GO:0051234//establishment of localization;GO:0044767//single-organism developmental process;GO:0007154//cell communicat…
ENSG00000102032	5	0.333333	0.205	0.0433333	-2.24207	0.00596296	0.0270413	yes	RENBP	renin binding protein [Source:HGNC Symbol;Acc:HGNC:9959]	Metabolism	Carbohydrate metabolism	ko00520//Amino sugar and nucleotide sugar metabolism	K01787	GO:0005615//extracellular space;GO:0005737//cytoplasm;GO:0005829//cytosol;GO:0043226//organelle;GO:0044424//intracellular part;GO:0044464//cell part;GO:0044444//cytoplasmic part;GO:0005575//cellular_component;GO:0044421//extracellular region part;GO:0005623//cell;GO:0005576//extracellular region;GO:0005622//intracellular	GO:0003824//catalytic activity;GO:0005488//binding;GO:0030234//enzyme regulator activity;GO:0098772//molecular function regulator;GO:0003674//molecular_function;GO:0016853//isomerase activity;GO:0043167//ion binding	GO:0006807//nitrogen compound metabolic process;GO:0044281//small molecule metabolic process;GO:0009987//cellular process;GO:0008152//metabolic process;GO:0009058//biosynthetic process;GO:0044699//single-organism process;GO:0034641//cellular nitrogen compound metabolic process;GO:0044237//cellular metabolic process;GO:0008150//biological_process;GO:0044710//single-organism metabolic process;GO:00…
ENSG00000102038	99.5	278	1.395	3.89667	1.48198	1.94e-06	3.1e-05	yes	SMARCA1	SWI/SNF related, matrix associated, actin dependent regulator of chromatin, subfamily a, member 1 [Source:HGNC Symbol;Acc:HGNC:11097]	-	-	-	-	GO:0043234//protein complex;GO:0032991//macromolecular complex;GO:0043229//intracellular organelle;GO:0043227//membrane-bounded organelle;GO:0005654//nucleoplasm;GO:0005694//chromosome;GO:0044446//intracellular organelle part;GO:0044422//organelle part;GO:0044464//cell part;GO:0043232//intracellular non-membrane-bounded organelle;GO:0043228//non-membrane-bounded organelle;GO:0031981//nuclear lume…	GO:0008134//transcription factor binding;GO:0005515//protein binding;GO:0003674//molecular_function;GO:0097159//organic cyclic compound binding;GO:0016887//ATPase activity;GO:0003677//DNA binding;GO:0016818//hydrolase activity, acting on acid anhydrides, in phosphorus-containing anhydrides;GO:0016462//pyrophosphatase activity;GO:0043167//ion binding;GO:0017111//nucleoside-triphosphatase activity;…	GO:0046483//heterocycle metabolic process;GO:0044238//primary metabolic process;GO:0006259//DNA metabolic process;GO:0008283//cell proliferation;GO:0009987//cellular process;GO:0016043//cellular component organization;GO:0006139//nucleobase-containing compound metabolic process;GO:0006807//nitrogen compound metabolic process;GO:0090304//nucleic acid metabolic process;GO:0048869//cellular developm…
ENSG00000102312	358.5	89.6667	11.38	2.88333	-1.98069	2e-13	1.51e-11	yes	PORCN	porcupine O-acyltransferase [Source:HGNC Symbol;Acc:HGNC:17652]	Environmental Information Processing	Signal transduction	ko04310//Wnt signaling pathway	K00181	GO:0005575//cellular_component;GO:0043226//organelle;GO:0043231//intracellular membrane-bounded organelle;GO:0005622//intracellular;GO:0005886//plasma membrane;GO:0005783//endoplasmic reticulum;GO:0005737//cytoplasm;GO:0043227//membrane-bounded organelle;GO:0012505//endomembrane system;GO:0016020//membrane;GO:0071944//cell periphery;GO:0044424//intracellular part;GO:0044444//cytoplasmic part;GO:0…	GO:0003824//catalytic activity;GO:0016740//transferase activity;GO:0003674//molecular_function;GO:0016746//transferase activity, transferring acyl groups	GO:0044700//single organism signaling;GO:0044699//single-organism process;GO:0007154//cell communication;GO:0044763//single-organism cellular process;GO:0007267//cell-cell signaling;GO:0043412//macromolecule modification;GO:0008150//biological_process;GO:0009058//biosynthetic process;GO:0044238//primary metabolic process;GO:0019538//protein metabolic process;GO:0044267//cellular protein metabolic…
ENSG00000102317	808	1812	26.575	60.7733	1.19337	5.37e-09	1.63e-07	yes	RBM3	RNA binding motif protein 3 [Source:HGNC Symbol;Acc:HGNC:9900]	-	-	-	-	GO:0005654//nucleoplasm;GO:0044464//cell part;GO:0005737//cytoplasm;GO:0043232//intracellular non-membrane-bounded organelle;GO:0044428//nuclear part;GO:0005623//cell;GO:0044446//intracellular organelle part;GO:0043226//organelle;GO:0032991//macromolecular complex;GO:0030529//intracellular ribonucleoprotein complex;GO:0043228//non-membrane-bounded organelle;GO:0031974//membrane-enclosed lumen;GO:…	GO:0097159//organic cyclic compound binding;GO:0005488//binding;GO:1901363//heterocyclic compound binding;GO:0003723//RNA binding;GO:0003674//molecular_function;GO:0003676//nucleic acid binding	GO:0044249//cellular biosynthetic process;GO:0034645//cellular macromolecule biosynthetic process;GO:0006412//translation;GO:0006518//peptide metabolic process;GO:0019538//protein metabolic process;GO:0009059//macromolecule biosynthetic process;GO:0071704//organic substance metabolic process;GO:0008150//biological_process;GO:0010467//gene expression;GO:0006807//nitrogen compound metabolic process…
ENSG00000102359	29.455	8.02667	0.44	0.12	-1.87447	0.000574075	0.0040348	yes	SRPX2	sushi repeat containing protein, X-linked 2 [Source:HGNC Symbol;Acc:HGNC:30668]	-	-	-	-	GO:0005886//plasma membrane;GO:0005623//cell;GO:0044421//extracellular region part;GO:0005575//cellular_component;GO:0044424//intracellular part;GO:0005615//extracellular space;GO:0005622//intracellular;GO:0071944//cell periphery;GO:0044464//cell part;GO:0005737//cytoplasm;GO:0005576//extracellular region;GO:0016020//membrane	GO:0003674//molecular_function	GO:0048646//anatomical structure formation involved in morphogenesis;GO:0008150//biological_process;GO:0048856//anatomical structure development;GO:0032502//developmental process;GO:0007155//cell adhesion;GO:0051179//localization;GO:0016043//cellular component organization;GO:0022607//cellular component assembly;GO:0006928//movement of cell or subcellular component;GO:0071840//cellular component …
ENSG00000102385	37	16.3333	0.285	0.13	-1.13245	0.00584025	0.0265798	yes	DRP2	dystrophin related protein 2 [Source:HGNC Symbol;Acc:HGNC:3032]	-	-	-	-	GO:0005575//cellular_component;GO:0044464//cell part;GO:0005856//cytoskeleton;GO:0043228//non-membrane-bounded organelle;GO:0071944//cell periphery;GO:0043232//intracellular non-membrane-bounded organelle;GO:0005623//cell;GO:0043226//organelle;GO:0005622//intracellular;GO:0043229//intracellular organelle;GO:0005886//plasma membrane;GO:0044424//intracellular part;GO:0016020//membrane	GO:0043167//ion binding;GO:0003674//molecular_function;GO:0005488//binding	GO:0008150//biological_process;GO:0048856//anatomical structure development;GO:0032502//developmental process
ENSG00000102554	578	216.667	8.985	3.4	-1.40198	5.33e-08	1.3e-06	yes	KLF5	Kruppel like factor 5 [Source:HGNC Symbol;Acc:HGNC:6349]	-	-	-	-	GO:0044464//cell part;GO:0005575//cellular_component;GO:0005622//intracellular;GO:0005634//nucleus;GO:0044422//organelle part;GO:0012505//endomembrane system;GO:0031974//membrane-enclosed lumen;GO:0005794//Golgi apparatus;GO:0044444//cytoplasmic part;GO:0043227//membrane-bounded organelle;GO:0005737//cytoplasm;GO:0043229//intracellular organelle;GO:0044424//intracellular part;GO:0043231//intracel…	GO:0001071//nucleic acid binding transcription factor activity;GO:0003674//molecular_function;GO:1901363//heterocyclic compound binding;GO:0043167//ion binding;GO:0005488//binding;GO:0003700//transcription factor activity, sequence-specific DNA binding;GO:0005515//protein binding;GO:0008134//transcription factor binding;GO:0003677//DNA binding;GO:0003676//nucleic acid binding;GO:0097159//organic …	GO:0006807//nitrogen compound metabolic process;GO:0048869//cellular developmental process;GO:0009653//anatomical structure morphogenesis;GO:0030154//cell differentiation;GO:0022607//cellular component assembly;GO:0008150//biological_process;GO:0044085//cellular component biogenesis;GO:0032502//developmental process;GO:0008152//metabolic process;GO:0044763//single-organism cellular process;GO:000…
ENSG00000102924	127.5	425.667	4.955	17.3567	1.80853	3.26e-14	2.89e-12	yes	CBLN1	cerebellin 1 precursor [Source:HGNC Symbol;Acc:HGNC:1543]	-	-	-	-	GO:0005576//extracellular region;GO:0071944//cell periphery;GO:0044464//cell part;GO:0005623//cell;GO:0005886//plasma membrane;GO:0005575//cellular_component;GO:0016020//membrane	GO:0003674//molecular_function	GO:0048646//anatomical structure formation involved in morphogenesis;GO:0044767//single-organism developmental process;GO:0050896//response to stimulus;GO:0071840//cellular component organization or biogenesis;GO:0032502//developmental process;GO:0009987//cellular process;GO:0022607//cellular component assembly;GO:0006810//transport;GO:0051179//localization;GO:0007165//signal transduction;GO:0044…
ENSG00000102996	3434.5	1371	44.11	17.61	-1.32471	2.76e-16	3.68e-14	yes	MMP15	matrix metallopeptidase 15 [Source:HGNC Symbol;Acc:HGNC:7161]	-	-	-	-	GO:0005623//cell;GO:0005576//extracellular region;GO:0071944//cell periphery;GO:0016020//membrane;GO:0005886//plasma membrane;GO:0005575//cellular_component;GO:0044464//cell part	GO:0003674//molecular_function;GO:0005488//binding;GO:0003824//catalytic activity;GO:0098772//molecular function regulator;GO:0016787//hydrolase activity;GO:0043167//ion binding;GO:0008233//peptidase activity;GO:0030234//enzyme regulator activity	GO:0044767//single-organism developmental process;GO:0044260//cellular macromolecule metabolic process;GO:0044267//cellular protein metabolic process;GO:0043062//extracellular structure organization;GO:0043412//macromolecule modification;GO:0009790//embryo development;GO:0071840//cellular component organization or biogenesis;GO:0009987//cellular process;GO:0008152//metabolic process;GO:0030198//e…
ENSG00000103051	1200	2306.67	28.935	73.61	1.34709	4.49e-09	1.4e-07	yes	COG4	component of oligomeric golgi complex 4 [Source:HGNC Symbol;Acc:HGNC:18620]	-	-	-	-	GO:0044464//cell part;GO:0043231//intracellular membrane-bounded organelle;GO:0005623//cell;GO:0005622//intracellular;GO:0005575//cellular_component;GO:0044444//cytoplasmic part;GO:0043227//membrane-bounded organelle;GO:0043226//organelle;GO:0044424//intracellular part;GO:0043234//protein complex;GO:0005794//Golgi apparatus;GO:0032991//macromolecular complex;GO:0043229//intracellular organelle;GO…	GO:0003674//molecular_function	GO:0016192//vesicle-mediated transport;GO:0022607//cellular component assembly;GO:0009987//cellular process;GO:0051234//establishment of localization;GO:0070271//protein complex biogenesis;GO:0043933//macromolecular complex subunit organization;GO:0044085//cellular component biogenesis;GO:0006810//transport;GO:0051179//localization;GO:0071840//cellular component organization or biogenesis;GO:0016…
ENSG00000103227	102	219.333	2.35	4.80667	1.03238	0.00167746	0.0097797	yes	LMF1	lipase maturation factor 1 [Source:HGNC Symbol;Acc:HGNC:14154]	-	-	-	-	GO:0005575//cellular_component;GO:0044464//cell part;GO:0005783//endoplasmic reticulum;GO:0043231//intracellular membrane-bounded organelle;GO:0044444//cytoplasmic part;GO:0044424//intracellular part;GO:0005737//cytoplasm;GO:0005623//cell;GO:0012505//endomembrane system;GO:0043227//membrane-bounded organelle;GO:0005622//intracellular;GO:0043229//intracellular organelle;GO:0005794//Golgi apparatus…	-	GO:0051604//protein maturation;GO:0044238//primary metabolic process;GO:0071704//organic substance metabolic process;GO:0051179//localization;GO:0043170//macromolecule metabolic process;GO:0016192//vesicle-mediated transport;GO:0009987//cellular process;GO:0008150//biological_process;GO:0044710//single-organism metabolic process;GO:0051234//establishment of localization;GO:0044267//cellular prote…
ENSG00000103249	988	2081	11.7	25.0167	1.09638	8e-12	4.29e-10	yes	CLCN7	chloride voltage-gated channel 7 [Source:HGNC Symbol;Acc:HGNC:2025]	-	-	-	-	GO:0043227//membrane-bounded organelle;GO:0005622//intracellular;GO:0005623//cell;GO:0043226//organelle;GO:0031974//membrane-enclosed lumen;GO:0005764//lysosome;GO:0031982//vesicle;GO:0031981//nuclear lumen;GO:0000323//lytic vacuole;GO:0044444//cytoplasmic part;GO:0005737//cytoplasm;GO:0044424//intracellular part;GO:0043231//intracellular membrane-bounded organelle;GO:0043233//organelle lumen;GO:…	GO:0003674//molecular_function;GO:0005215//transporter activity;GO:0022857//transmembrane transporter activity;GO:0005488//binding;GO:0043167//ion binding	GO:0044763//single-organism cellular process;GO:0009987//cellular process;GO:0044699//single-organism process;GO:0051179//localization;GO:1902578//single-organism localization;GO:0044765//single-organism transport;GO:0008150//biological_process;GO:0055085//transmembrane transport;GO:0051234//establishment of localization;GO:0006810//transport
ENSG00000103269	42	90.3333	1.47	3.10667	1.07955	0.00419105	0.0204697	yes	RHBDL1	rhomboid like 1 [Source:HGNC Symbol;Acc:HGNC:10007]	-	-	-	-	GO:0016020//membrane;GO:0005886//plasma membrane;GO:0044464//cell part;GO:0071944//cell periphery;GO:0005575//cellular_component;GO:0005623//cell	GO:0003824//catalytic activity;GO:0016787//hydrolase activity;GO:0003674//molecular_function;GO:0008233//peptidase activity	GO:0065007//biological regulation;GO:0010467//gene expression;GO:0044700//single organism signaling;GO:0044238//primary metabolic process;GO:0050789//regulation of biological process;GO:0051604//protein maturation;GO:0008150//biological_process;GO:0071704//organic substance metabolic process;GO:0007165//signal transduction;GO:0044763//single-organism cellular process;GO:0050896//response to stimu…
ENSG00000103426	5.11	0	0.085	0.001	-6.40939	0.00889113	0.0373634	yes	CORO7-PAM16	CORO7-PAM16 readthrough [Source:HGNC Symbol;Acc:HGNC:44424]	-	-	-	-	GO:0043229//intracellular organelle;GO:0043231//intracellular membrane-bounded organelle;GO:0005575//cellular_component;GO:0005622//intracellular;GO:0043227//membrane-bounded organelle;GO:0043226//organelle;GO:0044444//cytoplasmic part;GO:0005794//Golgi apparatus;GO:0012505//endomembrane system;GO:0005737//cytoplasm;GO:0044464//cell part;GO:0044424//intracellular part;GO:0005623//cell	GO:0003674//molecular_function	-
ENSG00000103489	73.5	349.667	0.405	1.98667	2.29436	6.59e-13	4.43e-11	yes	XYLT1	xylosyltransferase 1 [Source:HGNC Symbol;Acc:HGNC:15516]	Metabolism	Glycan biosynthesis and metabolism	ko00534//Glycosaminoglycan biosynthesis - heparan sulfate / heparin;ko00532//Glycosaminoglycan biosynthesis - chondroitin sulfate / dermatan sulfate	K00771	GO:0044444//cytoplasmic part;GO:0043227//membrane-bounded organelle;GO:0044464//cell part;GO:0005783//endoplasmic reticulum;GO:0005622//intracellular;GO:0044424//intracellular part;GO:0005737//cytoplasm;GO:0005794//Golgi apparatus;GO:0012505//endomembrane system;GO:0005576//extracellular region;GO:0005575//cellular_component;GO:0043226//organelle;GO:0043229//intracellular organelle;GO:0043231//in…	GO:0016740//transferase activity;GO:0003674//molecular_function;GO:0003824//catalytic activity;GO:0016757//transferase activity, transferring glycosyl groups	GO:0009987//cellular process;GO:0044699//single-organism process;GO:0044710//single-organism metabolic process;GO:0044237//cellular metabolic process;GO:0008150//biological_process;GO:0009058//biosynthetic process;GO:0008152//metabolic process;GO:0044281//small molecule metabolic process;GO:0006790//sulfur compound metabolic process
ENSG00000103723	454	202	6.74	2.99333	-1.171	1.38e-07	3.02e-06	yes	AP3B2	adaptor related protein complex 3 beta 2 subunit [Source:HGNC Symbol;Acc:HGNC:567]	Cellular Processes	Transport and catabolism	ko04142//Lysosome	K12397	GO:0005737//cytoplasm;GO:0012505//endomembrane system;GO:0044464//cell part;GO:0043227//membrane-bounded organelle;GO:0043229//intracellular organelle;GO:0043231//intracellular membrane-bounded organelle;GO:0044424//intracellular part;GO:0031982//vesicle;GO:0031410//cytoplasmic vesicle;GO:0043226//organelle;GO:0005622//intracellular;GO:0032991//macromolecular complex;GO:0005623//cell;GO:0044444//…	GO:0003674//molecular_function	GO:0046907//intracellular transport;GO:0030705//cytoskeleton-dependent intracellular transport;GO:0051234//establishment of localization;GO:0008150//biological_process;GO:0051179//localization;GO:0016192//vesicle-mediated transport;GO:0044699//single-organism process;GO:0006810//transport;GO:0051641//cellular localization;GO:1902578//single-organism localization;GO:0044765//single-organism transp…
ENSG00000103888	216	47.3333	1.695	0.58	-1.54716	5.41e-07	1e-05	yes	CEMIP	cell migration inducing hyaluronan binding protein [Source:HGNC Symbol;Acc:HGNC:29213]	-	-	-	-	GO:0012505//endomembrane system;GO:0043226//organelle;GO:0044424//intracellular part;GO:0005737//cytoplasm;GO:0016020//membrane;GO:0043229//intracellular organelle;GO:0043227//membrane-bounded organelle;GO:0005576//extracellular region;GO:0044464//cell part;GO:0005634//nucleus;GO:0005886//plasma membrane;GO:0005622//intracellular;GO:0031410//cytoplasmic vesicle;GO:0005783//endoplasmic reticulum;G…	GO:0016798//hydrolase activity, acting on glycosyl bonds;GO:0016787//hydrolase activity;GO:0043167//ion binding;GO:0005488//binding;GO:0003674//molecular_function;GO:0003824//catalytic activity	GO:0006605//protein targeting;GO:0009987//cellular process;GO:0051234//establishment of localization;GO:0006886//intracellular protein transport;GO:0044281//small molecule metabolic process;GO:0044710//single-organism metabolic process;GO:0050877//neurological system process;GO:0006464//cellular protein modification process;GO:0051641//cellular localization;GO:0015031//protein transport;GO:007170…
ENSG00000104081	810.5	398	13.345	6.64	-1.00704	0.000254311	0.00203099	yes	BMF	Bcl2 modifying factor [Source:HGNC Symbol;Acc:HGNC:24132]	Human Diseases	Cancers	ko05206//MicroRNAs in cancer	K17460	GO:0005623//cell;GO:0043227//membrane-bounded organelle;GO:0005575//cellular_component;GO:0071944//cell periphery;GO:0031410//cytoplasmic vesicle;GO:0044464//cell part;GO:0005886//plasma membrane;GO:0043226//organelle;GO:0032991//macromolecular complex;GO:0044444//cytoplasmic part;GO:0031982//vesicle;GO:0005856//cytoskeleton;GO:0043231//intracellular membrane-bounded organelle;GO:0005829//cytosol…	GO:0003674//molecular_function	GO:0051179//localization;GO:0065003//macromolecular complex assembly;GO:0008219//cell death;GO:0050789//regulation of biological process;GO:0044699//single-organism process;GO:0051234//establishment of localization;GO:0023052//signaling;GO:0016265//death;GO:0009987//cellular process;GO:0044763//single-organism cellular process;GO:0071822//protein complex subunit organization;GO:0006810//transport…
ENSG00000104313	27.5	2.33333	0.56	0.0333333	-4.07039	6.95e-08	1.64e-06	yes	EYA1	EYA transcriptional coactivator and phosphatase 1 [Source:HGNC Symbol;Acc:HGNC:3519]	Human Diseases	Cancers	ko05202//Transcriptional misregulation in cancers	K15616	GO:0043226//organelle;GO:0043233//organelle lumen;GO:0005622//intracellular;GO:0070013//intracellular organelle lumen;GO:0044446//intracellular organelle part;GO:0031981//nuclear lumen;GO:0044428//nuclear part;GO:0044464//cell part;GO:0005575//cellular_component;GO:0044424//intracellular part;GO:0005737//cytoplasm;GO:0043229//intracellular organelle;GO:0031974//membrane-enclosed lumen;GO:0005634/…	GO:0043167//ion binding;GO:0003723//RNA binding;GO:0005488//binding;GO:0097159//organic cyclic compound binding;GO:0042578//phosphoric ester hydrolase activity;GO:0016791//phosphatase activity;GO:0003676//nucleic acid binding;GO:0003824//catalytic activity;GO:0003674//molecular_function;GO:0016787//hydrolase activity;GO:0016788//hydrolase activity, acting on ester bonds;GO:1901363//heterocyclic c…	GO:0003008//system process;GO:0044767//single-organism developmental process;GO:0050877//neurological system process;GO:0050794//regulation of cellular process;GO:0007165//signal transduction;GO:0009987//cellular process;GO:0006464//cellular protein modification process;GO:0044763//single-organism cellular process;GO:0043170//macromolecule metabolic process;GO:0050789//regulation of biological pr…
ENSG00000104321	23	5.66667	0.255	0.0733333	-1.79796	0.000141501	0.00125875	yes	TRPA1	transient receptor potential cation channel subfamily A member 1 [Source:HGNC Symbol;Acc:HGNC:497]	Organismal Systems	Sensory system	ko04750//Inflammatory mediator regulation of TRP channels	K04984	GO:0044464//cell part;GO:0071944//cell periphery;GO:0016020//membrane;GO:0005886//plasma membrane;GO:0005575//cellular_component;GO:0005623//cell	GO:0003674//molecular_function;GO:0005215//transporter activity;GO:0022857//transmembrane transporter activity;GO:0004871//signal transducer activity	GO:0006810//transport;GO:0055085//transmembrane transport;GO:0044765//single-organism transport;GO:0051234//establishment of localization;GO:0044699//single-organism process;GO:0007165//signal transduction;GO:0023052//signaling;GO:0008150//biological_process;GO:0050877//neurological system process;GO:0070271//protein complex biogenesis;GO:0051179//localization;GO:0006461//protein complex assembly…
ENSG00000104413	17	40.6667	0.295	0.686667	1.21889	0.0018796	0.0107627	yes	ESRP1	epithelial splicing regulatory protein 1 [Source:HGNC Symbol;Acc:HGNC:25966]	-	-	-	-	GO:0044464//cell part;GO:0005654//nucleoplasm;GO:0044422//organelle part;GO:0031974//membrane-enclosed lumen;GO:0044428//nuclear part;GO:0043229//intracellular organelle;GO:0005623//cell;GO:0005634//nucleus;GO:0043231//intracellular membrane-bounded organelle;GO:0043233//organelle lumen;GO:0044446//intracellular organelle part;GO:0005622//intracellular;GO:0031981//nuclear lumen;GO:0005575//cellul…	GO:0003723//RNA binding;GO:0097159//organic cyclic compound binding;GO:1901363//heterocyclic compound binding;GO:0003676//nucleic acid binding;GO:0044822//poly(A) RNA binding;GO:0005488//binding;GO:0003674//molecular_function;GO:0003729//mRNA binding	GO:1901360//organic cyclic compound metabolic process;GO:0044238//primary metabolic process;GO:0050896//response to stimulus;GO:0007154//cell communication;GO:0090304//nucleic acid metabolic process;GO:0009987//cellular process;GO:0016070//RNA metabolic process;GO:0044699//single-organism process;GO:0007165//signal transduction;GO:0008150//biological_process;GO:0044260//cellular macromolecule met…
ENSG00000104432	11.5	0.333333	0.615	0.01	-5.94251	2.51e-06	3.88e-05	yes	IL7	interleukin 7 [Source:HGNC Symbol;Acc:HGNC:6023]	Human Diseases;Organismal Systems;Environmental Information Processing	Signaling molecules and interaction;Signal transduction;Immune system;Cancers	ko05200//Pathways in cancer;ko04151//PI3K-Akt signaling pathway;ko04060//Cytokine-cytokine receptor interaction;ko04630//Jak-STAT signaling pathway;ko04640//Hematopoietic cell lineage	K05431	GO:0005615//extracellular space;GO:0044421//extracellular region part;GO:0005576//extracellular region;GO:0005575//cellular_component	GO:0003674//molecular_function	GO:0007154//cell communication;GO:0051716//cellular response to stimulus;GO:0040007//growth;GO:0030154//cell differentiation;GO:0044700//single organism signaling;GO:0023052//signaling;GO:0044767//single-organism developmental process;GO:0032502//developmental process;GO:0065007//biological regulation;GO:0048869//cellular developmental process;GO:0042592//homeostatic process;GO:0044763//single-or…
ENSG00000104490	14.5	45.6667	0.265	1.27333	2.26455	6.47e-05	0.000645192	yes	NCALD	neurocalcin delta [Source:HGNC Symbol;Acc:HGNC:7655]	Organismal Systems	Sensory system	ko04740//Olfactory transduction	K19695	GO:0005576//extracellular region;GO:0044444//cytoplasmic part;GO:0044421//extracellular region part;GO:0043229//intracellular organelle;GO:0031410//cytoplasmic vesicle;GO:0005575//cellular_component;GO:0005794//Golgi apparatus;GO:0005737//cytoplasm;GO:0043227//membrane-bounded organelle;GO:0043234//protein complex;GO:0044464//cell part;GO:0005829//cytosol;GO:0044424//intracellular part;GO:0005623…	GO:0005515//protein binding;GO:0043167//ion binding;GO:0005215//transporter activity;GO:0008092//cytoskeletal protein binding;GO:0003674//molecular_function;GO:0005488//binding;GO:0022857//transmembrane transporter activity	GO:1902578//single-organism localization;GO:0044763//single-organism cellular process;GO:0051179//localization;GO:0007154//cell communication;GO:0007165//signal transduction;GO:0003013//circulatory system process;GO:0044700//single organism signaling;GO:0023052//signaling;GO:0044765//single-organism transport;GO:0016192//vesicle-mediated transport;GO:0009987//cellular process;GO:0050789//regulati…
ENSG00000104722	8.5	21.3333	0.115	0.3	1.38333	0.0117885	0.0468968	yes	NEFM	neurofilament medium [Source:HGNC Symbol;Acc:HGNC:7734]	Human Diseases	Neurodegenerative diseases	ko05014//Amyotrophic lateral sclerosis (ALS)	K04573	GO:0043229//intracellular organelle;GO:0043226//organelle;GO:0044464//cell part;GO:0005856//cytoskeleton;GO:0005623//cell;GO:0043232//intracellular non-membrane-bounded organelle;GO:0044424//intracellular part;GO:0005622//intracellular;GO:0043228//non-membrane-bounded organelle;GO:0005737//cytoplasm;GO:0005575//cellular_component	GO:0005515//protein binding;GO:0005488//binding;GO:0005198//structural molecule activity;GO:0008092//cytoskeletal protein binding;GO:0003674//molecular_function	GO:0009987//cellular process;GO:0006996//organelle organization;GO:0044085//cellular component biogenesis;GO:0008150//biological_process;GO:0048856//anatomical structure development;GO:0044699//single-organism process;GO:0071840//cellular component organization or biogenesis;GO:0022607//cellular component assembly;GO:0044767//single-organism developmental process;GO:0030154//cell differentiation;…
ENSG00000104783	52	167	1.3	4.38	1.75242	4.64e-06	6.65e-05	yes	KCNN4	potassium calcium-activated channel subfamily N member 4 [Source:HGNC Symbol;Acc:HGNC:6293]	Organismal Systems	Endocrine system;Digestive system	ko04974//Protein digestion and absorption;ko04970//Salivary secretion;ko04911//Insulin secretion	K04945	GO:0043226//organelle;GO:0005623//cell;GO:0044464//cell part;GO:0005886//plasma membrane;GO:0071944//cell periphery;GO:0005575//cellular_component;GO:0016020//membrane	GO:0005215//transporter activity;GO:0019899//enzyme binding;GO:0005488//binding;GO:0005515//protein binding;GO:0003674//molecular_function;GO:0022857//transmembrane transporter activity	GO:0007165//signal transduction;GO:0065008//regulation of biological quality;GO:0061024//membrane organization;GO:0044765//single-organism transport;GO:0050896//response to stimulus;GO:0042592//homeostatic process;GO:0051179//localization;GO:0023052//signaling;GO:0006810//transport;GO:0051716//cellular response to stimulus;GO:0071840//cellular component organization or biogenesis;GO:0007154//cell…
ENSG00000104833	1026	475.337	22.755	10.11	-1.1704	3.41e-07	6.69e-06	yes	TUBB4A	tubulin beta 4A class IVa [Source:HGNC Symbol;Acc:HGNC:20774]	Human Diseases;Cellular Processes	Cellular commiunity;Transport and catabolism;Infectious diseases	ko04145//Phagosome;ko04540//Gap junction;ko05130//Pathogenic Escherichia coli infection	K07375	GO:0043229//intracellular organelle;GO:0005829//cytosol;GO:0043232//intracellular non-membrane-bounded organelle;GO:0005575//cellular_component;GO:0044421//extracellular region part;GO:0043228//non-membrane-bounded organelle;GO:0005615//extracellular space;GO:0005634//nucleus;GO:0005737//cytoplasm;GO:0044424//intracellular part;GO:0042995//cell projection;GO:0005623//cell;GO:0005856//cytoskeleton…	GO:0016817//hydrolase activity, acting on acid anhydrides;GO:0003674//molecular_function;GO:0043167//ion binding;GO:0016462//pyrophosphatase activity;GO:0016787//hydrolase activity;GO:0005488//binding;GO:0017111//nucleoside-triphosphatase activity;GO:0003924//GTPase activity;GO:0005198//structural molecule activity;GO:0016818//hydrolase activity, acting on acid anhydrides, in phosphorus-containin…	GO:0006461//protein complex assembly;GO:0007010//cytoskeleton organization;GO:0043933//macromolecular complex subunit organization;GO:0065003//macromolecular complex assembly;GO:0070271//protein complex biogenesis;GO:0009987//cellular process;GO:0071840//cellular component organization or biogenesis;GO:0022607//cellular component assembly;GO:0044699//single-organism process;GO:0016043//cellular c…
ENSG00000104856	394	193.667	9.435	4.68333	-1.01049	1.99e-06	3.18e-05	yes	RELB	RELB proto-oncogene, NF-kB subunit [Source:HGNC Symbol;Acc:HGNC:9956]	Environmental Information Processing;Organismal Systems;Human Diseases	Development;Infectious diseases;Signal transduction	ko04010//MAPK signaling pathway;ko05166//HTLV-I infection;ko05169//Epstein-Barr virus infection;ko04380//Osteoclast differentiation;ko04064//NF-kappa B signaling pathway	K09253	GO:0005575//cellular_component;GO:0005815//microtubule organizing center;GO:0043232//intracellular non-membrane-bounded organelle;GO:0015630//microtubule cytoskeleton;GO:0044428//nuclear part;GO:0044424//intracellular part;GO:0070013//intracellular organelle lumen;GO:0005856//cytoskeleton;GO:0043234//protein complex;GO:0043233//organelle lumen;GO:0043228//non-membrane-bounded organelle;GO:0043226…	GO:0005488//binding;GO:0003700//transcription factor activity, sequence-specific DNA binding;GO:0003676//nucleic acid binding;GO:1901363//heterocyclic compound binding;GO:0003674//molecular_function;GO:0097159//organic cyclic compound binding;GO:0005515//protein binding;GO:0000988//transcription factor activity, protein binding;GO:0003677//DNA binding;GO:0019899//enzyme binding;GO:0001071//nuclei…	GO:0044699//single-organism process;GO:0048856//anatomical structure development;GO:0007154//cell communication;GO:0044700//single organism signaling;GO:0050896//response to stimulus;GO:0007165//signal transduction;GO:0023052//signaling;GO:0034641//cellular nitrogen compound metabolic process;GO:0009987//cellular process;GO:0050789//regulation of biological process;GO:0006950//response to stress;…
ENSG00000104881	1695.5	932	69.71	33.76	-1.04605	2.19e-07	4.54e-06	yes	PPP1R13L	protein phosphatase 1 regulatory subunit 13 like [Source:HGNC Symbol;Acc:HGNC:18838]	-	-	-	-	GO:0044424//intracellular part;GO:0005634//nucleus;GO:0043227//membrane-bounded organelle;GO:0031981//nuclear lumen;GO:0044464//cell part;GO:0044428//nuclear part;GO:0044446//intracellular organelle part;GO:0005623//cell;GO:0005829//cytosol;GO:0005737//cytoplasm;GO:0043233//organelle lumen;GO:0070013//intracellular organelle lumen;GO:0031974//membrane-enclosed lumen;GO:0005576//extracellular regi…	GO:0008134//transcription factor binding;GO:0005515//protein binding;GO:0005488//binding;GO:0003674//molecular_function;GO:0000988//transcription factor activity, protein binding	GO:0030154//cell differentiation;GO:0050794//regulation of cellular process;GO:0008152//metabolic process;GO:0007165//signal transduction;GO:0044237//cellular metabolic process;GO:0065008//regulation of biological quality;GO:0040007//growth;GO:0008150//biological_process;GO:0003008//system process;GO:0032501//multicellular organismal process;GO:0044699//single-organism process;GO:0007154//cell co…
ENSG00000104901	68.5	28.3333	3.775	1.48333	-1.34763	0.000617895	0.0042908	yes	DKKL1	dickkopf like acrosomal protein 1 [Source:HGNC Symbol;Acc:HGNC:16528]	-	-	-	-	GO:0005737//cytoplasm;GO:0044464//cell part;GO:0044421//extracellular region part;GO:0043229//intracellular organelle;GO:0005575//cellular_component;GO:0031410//cytoplasmic vesicle;GO:0044444//cytoplasmic part;GO:0005615//extracellular space;GO:0005623//cell;GO:0005576//extracellular region;GO:0044424//intracellular part;GO:0005622//intracellular;GO:0043226//organelle;GO:0031982//vesicle	GO:0003674//molecular_function;GO:0004871//signal transducer activity	GO:0008219//cell death;GO:0000003//reproduction;GO:0044281//small molecule metabolic process;GO:0044700//single organism signaling;GO:0044699//single-organism process;GO:0071704//organic substance metabolic process;GO:0006629//lipid metabolic process;GO:0044238//primary metabolic process;GO:0050794//regulation of cellular process;GO:0050896//response to stimulus;GO:0009987//cellular process;GO:00…
ENSG00000104907	588	1032	15.79	31.6133	1.00152	2.04e-06	3.25e-05	yes	TRMT1	tRNA methyltransferase 1 [Source:HGNC Symbol;Acc:HGNC:25980]	-	-	-	-	GO:0005623//cell;GO:0044424//intracellular part;GO:0043233//organelle lumen;GO:0044446//intracellular organelle part;GO:0044428//nuclear part;GO:0043226//organelle;GO:0005634//nucleus;GO:0044444//cytoplasmic part;GO:0031974//membrane-enclosed lumen;GO:0005654//nucleoplasm;GO:0043229//intracellular organelle;GO:0005739//mitochondrion;GO:0044422//organelle part;GO:0005622//intracellular;GO:0043231/…	GO:0003723//RNA binding;GO:0016741//transferase activity, transferring one-carbon groups;GO:0003674//molecular_function;GO:0008168//methyltransferase activity;GO:0005488//binding;GO:0003676//nucleic acid binding;GO:0016740//transferase activity;GO:1901363//heterocyclic compound binding;GO:0043167//ion binding;GO:0003824//catalytic activity;GO:0097159//organic cyclic compound binding	GO:0006139//nucleobase-containing compound metabolic process;GO:0043170//macromolecule metabolic process;GO:0006807//nitrogen compound metabolic process;GO:0044260//cellular macromolecule metabolic process;GO:0034660//ncRNA metabolic process;GO:0071704//organic substance metabolic process;GO:0016070//RNA metabolic process;GO:0034641//cellular nitrogen compound metabolic process;GO:0090304//nuclei…
ENSG00000104951	26.525	7.66667	0.76	0.26	-1.54749	0.000228496	0.001861	yes	IL4I1	interleukin 4 induced 1 [Source:HGNC Symbol;Acc:HGNC:19094]	Metabolism	Amino acid metabolism	ko00280//Valine, leucine and isoleucine degradation;ko00270//Cysteine and methionine metabolism;ko00380//Tryptophan metabolism;ko00350//Tyrosine metabolism;ko00250//Alanine, aspartate and glutamate metabolism;ko00360//Phenylalanine metabolism;ko00400//Phenylalanine, tyrosine and tryptophan biosynthesis	K03334	GO:0005576//extracellular region;GO:0005575//cellular_component;GO:0044444//cytoplasmic part;GO:0005737//cytoplasm;GO:0043231//intracellular membrane-bounded organelle;GO:0043226//organelle;GO:0005773//vacuole;GO:0044424//intracellular part;GO:0005622//intracellular;GO:0005764//lysosome;GO:0000323//lytic vacuole;GO:0043227//membrane-bounded organelle;GO:0005623//cell;GO:0043229//intracellular org…	GO:0016491//oxidoreductase activity;GO:0003674//molecular_function;GO:0003824//catalytic activity	GO:0008152//metabolic process;GO:0044238//primary metabolic process;GO:0006082//organic acid metabolic process;GO:0043436//oxoacid metabolic process;GO:0006807//nitrogen compound metabolic process;GO:0044763//single-organism cellular process;GO:0044237//cellular metabolic process;GO:0009987//cellular process;GO:0044699//single-organism process;GO:0006520//cellular amino acid metabolic process;GO:…
ENSG00000104967	419	142.667	3.005	1.08667	-1.46746	5.14e-07	9.64e-06	yes	NOVA2	NOVA alternative splicing regulator 2 [Source:HGNC Symbol;Acc:HGNC:7887]	-	-	-	-	GO:0005575//cellular_component;GO:0043227//membrane-bounded organelle;GO:0044424//intracellular part;GO:0043229//intracellular organelle;GO:0044464//cell part;GO:0043226//organelle;GO:0005623//cell;GO:0005622//intracellular;GO:0043231//intracellular membrane-bounded organelle;GO:0005634//nucleus	GO:0005488//binding;GO:0003723//RNA binding;GO:0097159//organic cyclic compound binding;GO:0003676//nucleic acid binding;GO:1901363//heterocyclic compound binding;GO:0003674//molecular_function	GO:0006807//nitrogen compound metabolic process;GO:0008150//biological_process;GO:0016070//RNA metabolic process;GO:0044237//cellular metabolic process;GO:0046483//heterocycle metabolic process;GO:0044238//primary metabolic process;GO:0010467//gene expression;GO:0090304//nucleic acid metabolic process;GO:0044260//cellular macromolecule metabolic process;GO:0043170//macromolecule metabolic process…
ENSG00000105143	19	120	0.53	3.75667	2.82539	6.99e-09	2.06e-07	yes	SLC1A6	solute carrier family 1 member 6 [Source:HGNC Symbol;Acc:HGNC:10944]	Organismal Systems	Nervous system	ko04724//Glutamatergic synapse	K05617	GO:0043231//intracellular membrane-bounded organelle;GO:0005794//Golgi apparatus;GO:0043232//intracellular non-membrane-bounded organelle;GO:0016020//membrane;GO:0005737//cytoplasm;GO:0005575//cellular_component;GO:0071944//cell periphery;GO:0012505//endomembrane system;GO:0043227//membrane-bounded organelle;GO:0044444//cytoplasmic part;GO:0005622//intracellular;GO:0044424//intracellular part;GO:…	GO:0022857//transmembrane transporter activity;GO:0043167//ion binding;GO:0003674//molecular_function;GO:0005488//binding;GO:0005215//transporter activity	GO:0044700//single organism signaling;GO:0007267//cell-cell signaling;GO:0007154//cell communication;GO:0006810//transport;GO:0051234//establishment of localization;GO:0008150//biological_process;GO:0009987//cellular process;GO:0023052//signaling;GO:1902578//single-organism localization;GO:0044699//single-organism process;GO:0055085//transmembrane transport;GO:0051179//localization;GO:0044763//si…
ENSG00000105193	6684	14255.3	653.715	1405.36	1.1042	7.93e-13	5.18e-11	yes	RPS16	ribosomal protein S16 [Source:HGNC Symbol;Acc:HGNC:10396]	Genetic Information Processing	Translation	ko03010//Ribosome	K02960	GO:0044464//cell part;GO:0044424//intracellular part;GO:0032991//macromolecular complex;GO:0031981//nuclear lumen;GO:0005576//extracellular region;GO:0030529//intracellular ribonucleoprotein complex;GO:0005623//cell;GO:0005737//cytoplasm;GO:0043227//membrane-bounded organelle;GO:0005575//cellular_component;GO:0005615//extracellular space;GO:0044444//cytoplasmic part;GO:0043226//organelle;GO:00319…	GO:0097159//organic cyclic compound binding;GO:0003735//structural constituent of ribosome;GO:0003674//molecular_function;GO:1901363//heterocyclic compound binding;GO:0005488//binding;GO:0003676//nucleic acid binding;GO:0003723//RNA binding;GO:0005198//structural molecule activity	GO:0046907//intracellular transport;GO:0008150//biological_process;GO:0043043//peptide biosynthetic process;GO:0044248//cellular catabolic process;GO:0006605//protein targeting;GO:0008104//protein localization;GO:0044085//cellular component biogenesis;GO:0044238//primary metabolic process;GO:0044699//single-organism process;GO:1901575//organic substance catabolic process;GO:0048856//anatomical st…
ENSG00000105270	1527	656.667	24.765	10.8133	-1.19549	2.71e-07	5.44e-06	yes	CLIP3	CAP-Gly domain containing linker protein 3 [Source:HGNC Symbol;Acc:HGNC:24314]	-	-	-	-	GO:0043226//organelle;GO:0044444//cytoplasmic part;GO:0012505//endomembrane system;GO:0016020//membrane;GO:0031410//cytoplasmic vesicle;GO:0043231//intracellular membrane-bounded organelle;GO:0005622//intracellular;GO:0071944//cell periphery;GO:0005737//cytoplasm;GO:0005768//endosome;GO:0044424//intracellular part;GO:0031982//vesicle;GO:0005794//Golgi apparatus;GO:0044464//cell part;GO:0005829//c…	GO:0008289//lipid binding;GO:0005515//protein binding;GO:0008092//cytoskeletal protein binding;GO:0003674//molecular_function;GO:0005488//binding	GO:0044767//single-organism developmental process;GO:0044267//cellular protein metabolic process;GO:0006810//transport;GO:0010256//endomembrane system organization;GO:0044699//single-organism process;GO:0007165//signal transduction;GO:0044237//cellular metabolic process;GO:0007154//cell communication;GO:0051179//localization;GO:0016192//vesicle-mediated transport;GO:0050789//regulation of biologi…
ENSG00000105289	86.5	35.3333	1.78	0.6	-1.56884	0.0116245	0.0463645	yes	TJP3	tight junction protein 3 [Source:HGNC Symbol;Acc:HGNC:11829]	Cellular Processes	Cellular commiunity	ko04530//Tight junction	K06097	GO:0016020//membrane;GO:0005623//cell;GO:0005634//nucleus;GO:0071944//cell periphery;GO:0005886//plasma membrane;GO:0043231//intracellular membrane-bounded organelle;GO:0044464//cell part;GO:0005622//intracellular;GO:0043229//intracellular organelle;GO:0043227//membrane-bounded organelle;GO:0005575//cellular_component;GO:0044424//intracellular part;GO:0043226//organelle	GO:0003674//molecular_function	-
ENSG00000105372	5525	11840.3	467.205	1029.65	1.14003	3.51e-10	1.33e-08	yes	RPS19	ribosomal protein S19 [Source:HGNC Symbol;Acc:HGNC:10402]	Genetic Information Processing	Translation	ko03010//Ribosome	K02966	GO:0044464//cell part;GO:0005840//ribosome;GO:0005634//nucleus;GO:0043227//membrane-bounded organelle;GO:0044422//organelle part;GO:0070013//intracellular organelle lumen;GO:0044446//intracellular organelle part;GO:0044421//extracellular region part;GO:0005829//cytosol;GO:0043228//non-membrane-bounded organelle;GO:0043232//intracellular non-membrane-bounded organelle;GO:0005654//nucleoplasm;GO:00…	GO:0003676//nucleic acid binding;GO:0003735//structural constituent of ribosome;GO:1901363//heterocyclic compound binding;GO:0097159//organic cyclic compound binding;GO:0003674//molecular_function;GO:0019899//enzyme binding;GO:0005515//protein binding;GO:0005488//binding;GO:0003723//RNA binding;GO:0005198//structural molecule activity	GO:0043933//macromolecular complex subunit organization;GO:0022618//ribonucleoprotein complex assembly;GO:0071826//ribonucleoprotein complex subunit organization;GO:0006928//movement of cell or subcellular component;GO:0071840//cellular component organization or biogenesis;GO:0043603//cellular amide metabolic process;GO:0044763//single-organism cellular process;GO:0030154//cell differentiation;GO…
ENSG00000105520	1628	785.333	36.625	17.3967	-1.07402	7.95e-11	3.54e-09	yes	PLPPR2	phospholipid phosphatase related 2 [Source:HGNC Symbol;Acc:HGNC:29566]	-	-	-	-	GO:0005623//cell;GO:0016020//membrane;GO:0005886//plasma membrane;GO:0005575//cellular_component;GO:0044464//cell part;GO:0071944//cell periphery	GO:0016791//phosphatase activity;GO:0003824//catalytic activity;GO:0003674//molecular_function;GO:0042578//phosphoric ester hydrolase activity;GO:0016787//hydrolase activity;GO:0016788//hydrolase activity, acting on ester bonds	GO:0006629//lipid metabolic process;GO:0044710//single-organism metabolic process;GO:0050896//response to stimulus;GO:0071704//organic substance metabolic process;GO:0044238//primary metabolic process;GO:0051716//cellular response to stimulus;GO:0044763//single-organism cellular process;GO:0044699//single-organism process;GO:0023052//signaling;GO:0007154//cell communication;GO:0007165//signal tra…
ENSG00000105605	184.5	16.3333	4.395	0.506667	-3.11675	1.67e-20	3.89e-18	yes	CACNG7	calcium voltage-gated channel auxiliary subunit gamma 7 [Source:HGNC Symbol;Acc:HGNC:13626]	Environmental Information Processing;Organismal Systems;Human Diseases	Cardiovascular diseases;Endocrine system;Circulatory system;Signal transduction	ko04010//MAPK signaling pathway;ko04921//Oxytocin signaling pathway;ko04261//Adrenergic signaling in cardiomyocytes;ko05414//Dilated cardiomyopathy (DCM);ko05410//Hypertrophic cardiomyopathy (HCM);ko04260//Cardiac muscle contraction;ko05412//Arrhythmogenic right ventricular cardiomyopathy (ARVC)	K04872	GO:0005623//cell;GO:0016020//membrane;GO:0005886//plasma membrane;GO:0005575//cellular_component;GO:0071944//cell periphery;GO:0044464//cell part	GO:0005215//transporter activity;GO:0022857//transmembrane transporter activity;GO:0003674//molecular_function	GO:0044700//single organism signaling;GO:0065007//biological regulation;GO:0007154//cell communication;GO:0051716//cellular response to stimulus;GO:0023052//signaling;GO:0044763//single-organism cellular process;GO:0051234//establishment of localization;GO:0007165//signal transduction;GO:0044699//single-organism process;GO:0050877//neurological system process;GO:0006810//transport;GO:0044765//sin…
ENSG00000105642	17	56	0.66	2.08667	1.66066	1.23e-05	0.000153849	yes	KCNN1	potassium calcium-activated channel subfamily N member 1 [Source:HGNC Symbol;Acc:HGNC:6290]	Organismal Systems	Endocrine system	ko04911//Insulin secretion	K04942	GO:0005623//cell;GO:0016020//membrane;GO:0071944//cell periphery;GO:0005886//plasma membrane;GO:0005575//cellular_component;GO:0044464//cell part	GO:0022857//transmembrane transporter activity;GO:0003674//molecular_function;GO:0005215//transporter activity	GO:0007154//cell communication;GO:0023052//signaling;GO:0006810//transport;GO:0009987//cellular process;GO:0051179//localization;GO:0007267//cell-cell signaling;GO:0044700//single organism signaling;GO:0008150//biological_process;GO:1902578//single-organism localization;GO:0044765//single-organism transport;GO:0044699//single-organism process;GO:0055085//transmembrane transport;GO:0044763//single…
ENSG00000105649	116	55	4.145	1.92333	-1.10776	0.00744697	0.0324339	yes	RAB3A	RAB3A, member RAS oncogene family [Source:HGNC Symbol;Acc:HGNC:9777]	Organismal Systems	Nervous system;Endocrine system	ko04911//Insulin secretion;ko04721//Synaptic vesicle cycle	K07882	GO:0005886//plasma membrane;GO:0043227//membrane-bounded organelle;GO:0016020//membrane;GO:0043231//intracellular membrane-bounded organelle;GO:0005576//extracellular region;GO:0005623//cell;GO:0043226//organelle;GO:0044464//cell part;GO:0044444//cytoplasmic part;GO:0012505//endomembrane system;GO:0005575//cellular_component;GO:0005737//cytoplasm;GO:0031982//vesicle;GO:0005829//cytosol;GO:0043229…	GO:0098772//molecular function regulator;GO:0016787//hydrolase activity;GO:0016462//pyrophosphatase activity;GO:0003924//GTPase activity;GO:0005488//binding;GO:0019899//enzyme binding;GO:0017111//nucleoside-triphosphatase activity;GO:0008092//cytoskeletal protein binding;GO:0005515//protein binding;GO:0043167//ion binding;GO:0016817//hydrolase activity, acting on acid anhydrides;GO:0003824//catal…	GO:0043170//macromolecule metabolic process;GO:0007154//cell communication;GO:0016043//cellular component organization;GO:0051234//establishment of localization;GO:0032501//multicellular organismal process;GO:0044260//cellular macromolecule metabolic process;GO:0007267//cell-cell signaling;GO:0002376//immune system process;GO:0036211//protein modification process;GO:0007005//mitochondrion organiz…
ENSG00000105696	796	392.333	26.645	12.98	-1.03757	1.19e-05	0.000149183	yes	TMEM59L	transmembrane protein 59 like [Source:HGNC Symbol;Acc:HGNC:13237]	-	-	-	-	GO:0043229//intracellular organelle;GO:0005623//cell;GO:0005575//cellular_component;GO:0044464//cell part;GO:0005737//cytoplasm;GO:0044424//intracellular part;GO:0005622//intracellular;GO:0043231//intracellular membrane-bounded organelle;GO:0005794//Golgi apparatus;GO:0043227//membrane-bounded organelle;GO:0012505//endomembrane system;GO:0044444//cytoplasmic part;GO:0043226//organelle	-	-
ENSG00000105738	3129	1523.33	21.76	10.5233	-1.04809	5.43e-13	3.73e-11	yes	SIPA1L3	signal induced proliferation associated 1 like 3 [Source:HGNC Symbol;Acc:HGNC:23801]	Environmental Information Processing	Signal transduction	ko04015//Rap1 signaling pathway	K17703	GO:0043232//intracellular non-membrane-bounded organelle;GO:0005623//cell;GO:0043228//non-membrane-bounded organelle;GO:0005886//plasma membrane;GO:0044424//intracellular part;GO:0043229//intracellular organelle;GO:0005856//cytoskeleton;GO:0044421//extracellular region part;GO:0005622//intracellular;GO:0005615//extracellular space;GO:0016020//membrane;GO:0005575//cellular_component;GO:0043226//or…	GO:0030234//enzyme regulator activity;GO:0098772//molecular function regulator;GO:0003674//molecular_function	GO:0008150//biological_process;GO:0007154//cell communication;GO:0007165//signal transduction;GO:0016043//cellular component organization;GO:0044767//single-organism developmental process;GO:0044700//single organism signaling;GO:0032502//developmental process;GO:0050896//response to stimulus;GO:0044763//single-organism cellular process;GO:0048869//cellular developmental process;GO:0000902//cell m…
ENSG00000105750	75	148	2.515	5.45	1.1157	0.00115771	0.00720069	yes	ZNF85	zinc finger protein 85 [Source:HGNC Symbol;Acc:HGNC:13160]	-	-	-	-	GO:0043229//intracellular organelle;GO:0005622//intracellular;GO:0043231//intracellular membrane-bounded organelle;GO:0005634//nucleus;GO:0044464//cell part;GO:0005575//cellular_component;GO:0043226//organelle;GO:0044424//intracellular part;GO:0005623//cell;GO:0043227//membrane-bounded organelle	GO:0003677//DNA binding;GO:0097159//organic cyclic compound binding;GO:0005488//binding;GO:0001071//nucleic acid binding transcription factor activity;GO:1901363//heterocyclic compound binding;GO:0043167//ion binding;GO:0003676//nucleic acid binding;GO:0000988//transcription factor activity, protein binding;GO:0003700//transcription factor activity, sequence-specific DNA binding;GO:0003674//molec…	GO:0008150//biological_process;GO:0008152//metabolic process;GO:0009987//cellular process;GO:0009058//biosynthetic process;GO:0034641//cellular nitrogen compound metabolic process;GO:0044237//cellular metabolic process;GO:0006807//nitrogen compound metabolic process
ENSG00000105784	6	1	0.085	0.0233333	-1.86507	0.0114173	0.0456764	yes	RUNDC3B	-	-	-	-	-	-	-	-
ENSG00000105851	6	0.333333	0.1	0.00333333	-4.90689	0.0014618	0.00874661	yes	PIK3CG	phosphatidylinositol-4,5-bisphosphate 3-kinase catalytic subunit gamma [Source:HGNC Symbol;Acc:HGNC:8978]	Metabolism;Environmental Information Processing;Organismal Systems;Human Diseases	Endocrine system;Circulatory system;Signal transduction;Infectious diseases;Immune system;Carbohydrate metabolism;Nervous system	ko04151//PI3K-Akt signaling pathway;ko05167//Kaposi's sarcoma-associated herpesvirus infection;ko04022//cGMP - PKG signaling pathway;ko04921//Oxytocin signaling pathway;ko04072//Phospholipase D signaling pathway;ko04261//Adrenergic signaling in cardiomyocytes;ko04371//Apelin signaling pathway;ko04611//Platelet activation;ko04725//Cholinergic synapse;ko05145//Toxoplasmosis;ko00562//Inositol phosph…	K21289	GO:0005773//vacuole;GO:0043231//intracellular membrane-bounded organelle;GO:0005623//cell;GO:0071944//cell periphery;GO:0043226//organelle;GO:0044424//intracellular part;GO:0044444//cytoplasmic part;GO:0044464//cell part;GO:0005829//cytosol;GO:0000323//lytic vacuole;GO:0005575//cellular_component;GO:0005886//plasma membrane;GO:0043227//membrane-bounded organelle;GO:0005737//cytoplasm;GO:0005764//…	GO:0003674//molecular_function;GO:0005488//binding;GO:0043167//ion binding;GO:0016772//transferase activity, transferring phosphorus-containing groups;GO:0003824//catalytic activity;GO:0016740//transferase activity;GO:0016301//kinase activity	GO:0055085//transmembrane transport;GO:0009653//anatomical structure morphogenesis;GO:0008150//biological_process;GO:0042592//homeostatic process;GO:0050789//regulation of biological process;GO:0019538//protein metabolic process;GO:0009987//cellular process;GO:0051716//cellular response to stimulus;GO:0044267//cellular protein metabolic process;GO:0050896//response to stimulus;GO:0007154//cell co…
ENSG00000106399	163.5	346.667	9.145	20.03	1.13111	2.8e-06	4.27e-05	yes	RPA3	replication protein A3 [Source:HGNC Symbol;Acc:HGNC:10291]	Genetic Information Processing	Replication and repair	ko03460//Fanconi anemia pathway;ko03420//Nucleotide excision repair;ko03440//Homologous recombination;ko03030//DNA replication;ko03430//Mismatch repair	K10740	GO:0005575//cellular_component;GO:0005622//intracellular;GO:0031974//membrane-enclosed lumen;GO:0031981//nuclear lumen;GO:0043229//intracellular organelle;GO:0043231//intracellular membrane-bounded organelle;GO:0043234//protein complex;GO:0044428//nuclear part;GO:0005694//chromosome;GO:0070013//intracellular organelle lumen;GO:0032991//macromolecular complex;GO:0000228//nuclear chromosome;GO:0043…	GO:0003677//DNA binding;GO:0003676//nucleic acid binding;GO:1901363//heterocyclic compound binding;GO:0003674//molecular_function;GO:0097159//organic cyclic compound binding;GO:0005488//binding	GO:0065008//regulation of biological quality;GO:0006139//nucleobase-containing compound metabolic process;GO:0071704//organic substance metabolic process;GO:0007165//signal transduction;GO:0065007//biological regulation;GO:0016043//cellular component organization;GO:0046483//heterocycle metabolic process;GO:0044700//single organism signaling;GO:0042592//homeostatic process;GO:0006950//response to…
ENSG00000106560	26	67.3333	0.98	2.56667	1.38904	8.08e-05	0.000776937	yes	GIMAP2	GTPase, IMAP family member 2 [Source:HGNC Symbol;Acc:HGNC:21789]	-	-	-	-	GO:0005622//intracellular;GO:0005623//cell;GO:0044464//cell part;GO:0043229//intracellular organelle;GO:0044424//intracellular part;GO:0005575//cellular_component;GO:0005811//lipid particle;GO:0043228//non-membrane-bounded organelle;GO:0043232//intracellular non-membrane-bounded organelle;GO:0043226//organelle;GO:0005737//cytoplasm	GO:0043167//ion binding;GO:0003674//molecular_function;GO:0005488//binding	-
ENSG00000106588	471	1040.67	17.29	38.8133	1.16661	4.34e-10	1.6e-08	yes	PSMA2	proteasome subunit alpha 2 [Source:HGNC Symbol;Acc:HGNC:9531]	Genetic Information Processing	Folding, sorting and degradation	ko03050//Proteasome	K02726	GO:0043231//intracellular membrane-bounded organelle;GO:0043229//intracellular organelle;GO:0043234//protein complex;GO:0044428//nuclear part;GO:0032991//macromolecular complex;GO:0031974//membrane-enclosed lumen;GO:0005623//cell;GO:0005829//cytosol;GO:0043226//organelle;GO:0005654//nucleoplasm;GO:0031410//cytoplasmic vesicle;GO:0044424//intracellular part;GO:0070013//intracellular organelle lume…	GO:0003824//catalytic activity;GO:0008233//peptidase activity;GO:0016787//hydrolase activity;GO:0003674//molecular_function	GO:0055085//transmembrane transport;GO:0044267//cellular protein metabolic process;GO:0009058//biosynthetic process;GO:0050789//regulation of biological process;GO:0044270//cellular nitrogen compound catabolic process;GO:0034641//cellular nitrogen compound metabolic process;GO:0051179//localization;GO:0007165//signal transduction;GO:0048869//cellular developmental process;GO:0006950//response to …
ENSG00000106829	320.5	765.333	6.375	14.2833	1.16384	3.11e-11	1.5e-09	yes	TLE4	transducin like enhancer of split 4 [Source:HGNC Symbol;Acc:HGNC:11840]	-	-	-	-	GO:0043226//organelle;GO:0044424//intracellular part;GO:0005623//cell;GO:0043227//membrane-bounded organelle;GO:0005622//intracellular;GO:0070013//intracellular organelle lumen;GO:0005634//nucleus;GO:0044446//intracellular organelle part;GO:0031974//membrane-enclosed lumen;GO:0005654//nucleoplasm;GO:0043231//intracellular membrane-bounded organelle;GO:0031981//nuclear lumen;GO:0044422//organelle …	GO:0001071//nucleic acid binding transcription factor activity;GO:0008134//transcription factor binding;GO:0000988//transcription factor activity, protein binding;GO:0003700//transcription factor activity, sequence-specific DNA binding;GO:0005488//binding;GO:0005515//protein binding;GO:0003674//molecular_function	GO:0008150//biological_process;GO:0043933//macromolecular complex subunit organization;GO:0008152//metabolic process;GO:0044237//cellular metabolic process;GO:0050789//regulation of biological process;GO:0009987//cellular process;GO:0007267//cell-cell signaling;GO:0023052//signaling;GO:0044700//single organism signaling;GO:0009058//biosynthetic process;GO:0051716//cellular response to stimulus;GO…
ENSG00000106852	223	127	6.93	3.26	-1.08798	0.0035172	0.0177868	yes	LHX6	LIM homeobox 6 [Source:HGNC Symbol;Acc:HGNC:21735]	-	-	-	-	GO:0043231//intracellular membrane-bounded organelle;GO:0005634//nucleus;GO:0044424//intracellular part;GO:0005623//cell;GO:0043229//intracellular organelle;GO:0043226//organelle;GO:0005622//intracellular;GO:0043227//membrane-bounded organelle;GO:0044464//cell part;GO:0005575//cellular_component	GO:0003700//transcription factor activity, sequence-specific DNA binding;GO:0097159//organic cyclic compound binding;GO:0003676//nucleic acid binding;GO:0043167//ion binding;GO:1901363//heterocyclic compound binding;GO:0003677//DNA binding;GO:0003674//molecular_function;GO:0005488//binding;GO:0001071//nucleic acid binding transcription factor activity	GO:0006807//nitrogen compound metabolic process;GO:0044237//cellular metabolic process;GO:0021700//developmental maturation;GO:0048870//cell motility;GO:0044763//single-organism cellular process;GO:0051674//localization of cell;GO:0034641//cellular nitrogen compound metabolic process;GO:0008150//biological_process;GO:0044699//single-organism process;GO:0040011//locomotion;GO:0032502//developmenta…
ENSG00000107020	88.5	181.667	5.185	10.5667	1.0271	0.000356415	0.00269219	yes	PLGRKT	plasminogen receptor with a C-terminal lysine [Source:HGNC Symbol;Acc:HGNC:23633]	-	-	-	-	GO:0044424//intracellular part;GO:0043231//intracellular membrane-bounded organelle;GO:0005575//cellular_component;GO:0043226//organelle;GO:0005623//cell;GO:0005622//intracellular;GO:0043229//intracellular organelle;GO:0044444//cytoplasmic part;GO:0005886//plasma membrane;GO:0043227//membrane-bounded organelle;GO:0044464//cell part;GO:0071944//cell periphery;GO:0016020//membrane;GO:0005739//mitoc…	GO:0003674//molecular_function	GO:0044238//primary metabolic process;GO:0006950//response to stress;GO:0051604//protein maturation;GO:0071704//organic substance metabolic process;GO:0019538//protein metabolic process;GO:0043170//macromolecule metabolic process;GO:0050896//response to stimulus;GO:0008150//biological_process;GO:0008152//metabolic process;GO:0010467//gene expression;GO:0040011//locomotion
ENSG00000107099	91.075	218.667	0.805	1.90333	1.24147	7.72e-06	0.000103429	yes	DOCK8	dedicator of cytokinesis 8 [Source:HGNC Symbol;Acc:HGNC:19191]	-	-	-	-	GO:0005622//intracellular;GO:0005737//cytoplasm;GO:0044424//intracellular part;GO:0005575//cellular_component;GO:0071944//cell periphery;GO:0005829//cytosol;GO:0016020//membrane;GO:0044464//cell part;GO:0005623//cell;GO:0005886//plasma membrane;GO:0044444//cytoplasmic part	GO:0005488//binding;GO:0019899//enzyme binding;GO:0003674//molecular_function;GO:0005515//protein binding	GO:0051674//localization of cell;GO:0023052//signaling;GO:0048870//cell motility;GO:0007155//cell adhesion;GO:0016265//death;GO:0040011//locomotion;GO:0051716//cellular response to stimulus;GO:0002376//immune system process;GO:0008219//cell death;GO:0006950//response to stress;GO:0009987//cellular process;GO:0050794//regulation of cellular process;GO:0008283//cell proliferation;GO:0050896//respon…
ENSG00000107130	2237	811	44.5	16.0833	-1.46824	4.49e-23	1.34e-20	yes	NCS1	neuronal calcium sensor 1 [Source:HGNC Symbol;Acc:HGNC:3953]	-	-	-	-	GO:0005737//cytoplasm;GO:0005575//cellular_component;GO:0005615//extracellular space;GO:0005856//cytoskeleton;GO:0005622//intracellular;GO:0043226//organelle;GO:0044421//extracellular region part;GO:0044444//cytoplasmic part;GO:0044464//cell part;GO:0005576//extracellular region;GO:0043231//intracellular membrane-bounded organelle;GO:0031410//cytoplasmic vesicle;GO:0005829//cytosol;GO:0031982//ve…	GO:0005488//binding;GO:0043167//ion binding;GO:0005215//transporter activity;GO:0003674//molecular_function;GO:0022857//transmembrane transporter activity;GO:0005515//protein binding;GO:0019899//enzyme binding	GO:0006810//transport;GO:0065007//biological regulation;GO:1902578//single-organism localization;GO:0007165//signal transduction;GO:0030154//cell differentiation;GO:0048869//cellular developmental process;GO:0055085//transmembrane transport;GO:0023052//signaling;GO:0044700//single organism signaling;GO:0044763//single-organism cellular process;GO:0050794//regulation of cellular process;GO:0050789…
ENSG00000107262	220.5	577.333	14.08	35.9933	1.35408	1.75e-08	4.72e-07	yes	BAG1	BCL2 associated athanogene 1 [Source:HGNC Symbol;Acc:HGNC:937]	Genetic Information Processing	Folding, sorting and degradation	ko04141//Protein processing in endoplasmic reticulum	K09555	GO:0043227//membrane-bounded organelle;GO:0005829//cytosol;GO:0044424//intracellular part;GO:0005622//intracellular;GO:0044464//cell part;GO:0005575//cellular_component;GO:0044444//cytoplasmic part;GO:0043231//intracellular membrane-bounded organelle;GO:0043226//organelle;GO:0005737//cytoplasm;GO:0005623//cell;GO:0005634//nucleus;GO:0043229//intracellular organelle	GO:0004871//signal transducer activity;GO:0098772//molecular function regulator;GO:0003674//molecular_function;GO:0030234//enzyme regulator activity	GO:0007154//cell communication;GO:0051716//cellular response to stimulus;GO:0044699//single-organism process;GO:0065007//biological regulation;GO:0016265//death;GO:0044763//single-organism cellular process;GO:0008219//cell death;GO:0050794//regulation of cellular process;GO:0050789//regulation of biological process;GO:0044700//single organism signaling;GO:0009987//cellular process;GO:0006950//res…
ENSG00000107736	1418.97	642.887	23	10.54	-1.12576	9.31e-09	2.65e-07	yes	CDH23	cadherin related 23 [Source:HGNC Symbol;Acc:HGNC:13733]	-	-	-	-	GO:0005575//cellular_component;GO:0016020//membrane;GO:0005623//cell;GO:0044464//cell part;GO:0005886//plasma membrane;GO:0043226//organelle;GO:0071944//cell periphery	GO:0005488//binding;GO:0043167//ion binding;GO:0003674//molecular_function	GO:0006810//transport;GO:0050877//neurological system process;GO:0007155//cell adhesion;GO:0042592//homeostatic process;GO:0009987//cellular process;GO:0030154//cell differentiation;GO:0048869//cellular developmental process;GO:0051179//localization;GO:0003008//system process;GO:0051234//establishment of localization;GO:0008150//biological_process;GO:0044767//single-organism developmental process…
ENSG00000107738	1492.5	662	17.375	7.56	-1.20055	1.3e-06	2.18e-05	yes	VSIR	V-set immunoregulatory receptor [Source:HGNC Symbol;Acc:HGNC:30085]	-	-	-	-	GO:0044464//cell part;GO:0005886//plasma membrane;GO:0005623//cell;GO:0005575//cellular_component;GO:0071944//cell periphery;GO:0016020//membrane	GO:0003674//molecular_function	-
ENSG00000107902	405	154.333	15.485	5.87333	-1.39862	2.78e-06	4.25e-05	yes	LHPP	phospholysine phosphohistidine inorganic pyrophosphate phosphatase [Source:HGNC Symbol;Acc:HGNC:30042]	Metabolism	Energy metabolism	ko00190//Oxidative phosphorylation	K11725	GO:0043231//intracellular membrane-bounded organelle;GO:0005623//cell;GO:0005737//cytoplasm;GO:0043226//organelle;GO:0044424//intracellular part;GO:0043229//intracellular organelle;GO:0044422//organelle part;GO:0044428//nuclear part;GO:0031981//nuclear lumen;GO:0043227//membrane-bounded organelle;GO:0044446//intracellular organelle part;GO:0005829//cytosol;GO:0005634//nucleus;GO:0005622//intracel…	GO:0042578//phosphoric ester hydrolase activity;GO:0016787//hydrolase activity;GO:0005488//binding;GO:0043167//ion binding;GO:0003824//catalytic activity;GO:0016788//hydrolase activity, acting on ester bonds;GO:0003674//molecular_function;GO:0016791//phosphatase activity	GO:0044237//cellular metabolic process;GO:0043412//macromolecule modification;GO:0008152//metabolic process;GO:0044238//primary metabolic process;GO:0009987//cellular process;GO:0044281//small molecule metabolic process;GO:0008150//biological_process;GO:0019538//protein metabolic process;GO:0036211//protein modification process;GO:0043170//macromolecule metabolic process;GO:0009058//biosynthetic …
ENSG00000107954	121	25	3.56	0.493333	-2.85124	1.21e-06	2.05e-05	yes	NEURL1	neuralized E3 ubiquitin protein ligase 1 [Source:HGNC Symbol;Acc:HGNC:7761]	-	-	-	-	GO:0005856//cytoskeleton;GO:0005623//cell;GO:0005737//cytoplasm;GO:0043228//non-membrane-bounded organelle;GO:0005622//intracellular;GO:0016020//membrane;GO:0005575//cellular_component;GO:0043232//intracellular non-membrane-bounded organelle;GO:0005886//plasma membrane;GO:0071944//cell periphery;GO:0043229//intracellular organelle;GO:0044424//intracellular part;GO:0043226//organelle;GO:0044464//c…	GO:0003674//molecular_function;GO:0005488//binding;GO:0043167//ion binding	GO:0006928//movement of cell or subcellular component;GO:0065007//biological regulation;GO:0040011//locomotion;GO:0044249//cellular biosynthetic process;GO:0034645//cellular macromolecule biosynthetic process;GO:0009059//macromolecule biosynthetic process;GO:0032502//developmental process;GO:0006464//cellular protein modification process;GO:0044085//cellular component biogenesis;GO:0009058//biosy…
ENSG00000108370	41	15.3333	1.015	0.356667	-1.50883	0.00189298	0.0108272	yes	RGS9	regulator of G protein signaling 9 [Source:HGNC Symbol;Acc:HGNC:10004]	Human Diseases;Organismal Systems	Substance dependence;Sensory system	ko05030//Cocaine addiction;ko04744//Phototransduction	K13765	GO:0005886//plasma membrane;GO:0042995//cell projection;GO:0043231//intracellular membrane-bounded organelle;GO:0043226//organelle;GO:0005737//cytoplasm;GO:0043229//intracellular organelle;GO:0005575//cellular_component;GO:0044464//cell part;GO:0043234//protein complex;GO:0005623//cell;GO:0043227//membrane-bounded organelle;GO:0005929//cilium;GO:0044424//intracellular part;GO:0005622//intracellul…	GO:0004871//signal transducer activity;GO:0003674//molecular_function;GO:0098772//molecular function regulator;GO:0030234//enzyme regulator activity	GO:0032502//developmental process;GO:0044763//single-organism cellular process;GO:0050789//regulation of biological process;GO:0050877//neurological system process;GO:0065007//biological regulation;GO:0009987//cellular process;GO:0003008//system process;GO:0051716//cellular response to stimulus;GO:0023052//signaling;GO:0050896//response to stimulus;GO:0007154//cell communication;GO:0032501//multi…
ENSG00000108375	185	47.3333	2.245	0.516667	-2.11941	4.93e-08	1.21e-06	yes	RNF43	ring finger protein 43 [Source:HGNC Symbol;Acc:HGNC:18505]	-	-	-	-	GO:0043227//membrane-bounded organelle;GO:0016020//membrane;GO:0005886//plasma membrane;GO:0043229//intracellular organelle;GO:0031975//envelope;GO:0031967//organelle envelope;GO:0005622//intracellular;GO:0005783//endoplasmic reticulum;GO:0044444//cytoplasmic part;GO:0044446//intracellular organelle part;GO:0005575//cellular_component;GO:0005623//cell;GO:0005635//nuclear envelope;GO:0044464//cell…	GO:0043167//ion binding;GO:0005488//binding;GO:0003674//molecular_function	GO:0043170//macromolecule metabolic process;GO:0071704//organic substance metabolic process;GO:0044763//single-organism cellular process;GO:0050896//response to stimulus;GO:0009056//catabolic process;GO:0050789//regulation of biological process;GO:0044238//primary metabolic process;GO:0065007//biological regulation;GO:0006464//cellular protein modification process;GO:0044700//single organism sign…
ENSG00000108474	123.475	335.86	6.535	18.5633	1.5062	3.82e-08	9.53e-07	yes	PIGL	phosphatidylinositol glycan anchor biosynthesis class L [Source:HGNC Symbol;Acc:HGNC:8966]	Metabolism	Glycan biosynthesis and metabolism	ko00563//Glycosylphosphatidylinositol(GPI)-anchor biosynthesis	K03434	GO:0044464//cell part;GO:0043226//organelle;GO:0005622//intracellular;GO:0012505//endomembrane system;GO:0005737//cytoplasm;GO:0043229//intracellular organelle;GO:0043227//membrane-bounded organelle;GO:0005623//cell;GO:0005575//cellular_component;GO:0044444//cytoplasmic part;GO:0044424//intracellular part;GO:0043231//intracellular membrane-bounded organelle;GO:0005783//endoplasmic reticulum	GO:0016787//hydrolase activity;GO:0003824//catalytic activity;GO:0016810//hydrolase activity, acting on carbon-nitrogen (but not peptide) bonds;GO:0003674//molecular_function	GO:0044710//single-organism metabolic process;GO:0044260//cellular macromolecule metabolic process;GO:0044699//single-organism process;GO:0009058//biosynthetic process;GO:0019538//protein metabolic process;GO:0006629//lipid metabolic process;GO:0036211//protein modification process;GO:0043170//macromolecule metabolic process;GO:0008150//biological_process;GO:0008152//metabolic process;GO:0009987/…
ENSG00000108591	606.5	2301	17.46	65.85	1.91513	1.59e-31	1.15e-28	yes	DRG2	developmentally regulated GTP binding protein 2 [Source:HGNC Symbol;Acc:HGNC:3030]	-	-	-	-	GO:0044428//nuclear part;GO:0043227//membrane-bounded organelle;GO:0043233//organelle lumen;GO:0005634//nucleus;GO:0044464//cell part;GO:0005575//cellular_component;GO:0005622//intracellular;GO:0005739//mitochondrion;GO:0044424//intracellular part;GO:0044446//intracellular organelle part;GO:0043226//organelle;GO:0005737//cytoplasm;GO:0005623//cell;GO:0031974//membrane-enclosed lumen;GO:0005654//n…	GO:0005488//binding;GO:0043167//ion binding;GO:0003674//molecular_function	GO:0007154//cell communication;GO:0050896//response to stimulus;GO:0009987//cellular process;GO:0023052//signaling;GO:0050794//regulation of cellular process;GO:0044700//single organism signaling;GO:0008150//biological_process;GO:0051716//cellular response to stimulus;GO:0044699//single-organism process;GO:0050789//regulation of biological process;GO:0044763//single-organism cellular process;GO:0…
ENSG00000108599	879.5	1938.33	13.54	29.8333	1.1397	5.29e-14	4.47e-12	yes	AKAP10	A-kinase anchoring protein 10 [Source:HGNC Symbol;Acc:HGNC:368]	-	-	-	-	GO:0005622//intracellular;GO:0043227//membrane-bounded organelle;GO:0044424//intracellular part;GO:0044444//cytoplasmic part;GO:0005623//cell;GO:0005575//cellular_component;GO:0043231//intracellular membrane-bounded organelle;GO:0016020//membrane;GO:0071944//cell periphery;GO:0005829//cytosol;GO:0005739//mitochondrion;GO:0044464//cell part;GO:0043226//organelle;GO:0005886//plasma membrane;GO:0043…	GO:0003824//catalytic activity;GO:0003674//molecular_function;GO:0016740//transferase activity;GO:0016301//kinase activity;GO:0016772//transferase activity, transferring phosphorus-containing groups	GO:0050896//response to stimulus;GO:0009987//cellular process;GO:0006950//response to stress;GO:0044700//single organism signaling;GO:0008150//biological_process;GO:0065007//biological regulation;GO:0044763//single-organism cellular process;GO:0023052//signaling;GO:0051716//cellular response to stimulus;GO:0007154//cell communication;GO:0044699//single-organism process;GO:0007165//signal transduc…
ENSG00000108602	0	4	0.001	0.173333	7.43741	0.0103279	0.0421419	yes	ALDH3A1	aldehyde dehydrogenase 3 family member A1 [Source:HGNC Symbol;Acc:HGNC:405]	Metabolism;Human Diseases	Xenobiotics biodegradation and metabolism;Carbohydrate metabolism;Amino acid metabolism;Metabolism of other amino acids;Cancers	ko05204//Chemical carcinogenesis;ko00980//Metabolism of xenobiotics by cytochrome P450;ko00010//Glycolysis / Gluconeogenesis;ko00982//Drug metabolism - cytochrome P450;ko00350//Tyrosine metabolism;ko00410//beta-Alanine metabolism;ko00340//Histidine metabolism;ko00360//Phenylalanine metabolism	K00129	GO:0012505//endomembrane system;GO:0005622//intracellular;GO:0044424//intracellular part;GO:0005783//endoplasmic reticulum;GO:0043226//organelle;GO:0005737//cytoplasm;GO:0005829//cytosol;GO:0043229//intracellular organelle;GO:0044421//extracellular region part;GO:0005886//plasma membrane;GO:0044444//cytoplasmic part;GO:0005615//extracellular space;GO:0044464//cell part;GO:0005576//extracellular r…	GO:0003674//molecular_function;GO:0016491//oxidoreductase activity;GO:0003824//catalytic activity	GO:0008150//biological_process
ENSG00000108641	305	749.89	21.83	53.05	1.28104	5.34e-09	1.62e-07	yes	B9D1	B9 domain containing 1 [Source:HGNC Symbol;Acc:HGNC:24123]	-	-	-	-	GO:0043226//organelle;GO:0044430//cytoskeletal part;GO:0043229//intracellular organelle;GO:0043228//non-membrane-bounded organelle;GO:0042995//cell projection;GO:0005829//cytosol;GO:0005737//cytoplasm;GO:0044464//cell part;GO:0015630//microtubule cytoskeleton;GO:0044422//organelle part;GO:0044444//cytoplasmic part;GO:0005623//cell;GO:0044424//intracellular part;GO:0044446//intracellular organelle…	GO:0004871//signal transducer activity;GO:0003674//molecular_function	GO:0022607//cellular component assembly;GO:0009987//cellular process;GO:0032502//developmental process;GO:0007275//multicellular organism development;GO:0044700//single organism signaling;GO:0016043//cellular component organization;GO:0050896//response to stimulus;GO:0050794//regulation of cellular process;GO:0044763//single-organism cellular process;GO:0050789//regulation of biological process;G…
ENSG00000108947	332.5	151.667	5.635	2.52667	-1.15718	2.2e-05	0.000253995	yes	EFNB3	ephrin B3 [Source:HGNC Symbol;Acc:HGNC:3228]	Organismal Systems	Development	ko04360//Axon guidance	K05463	GO:0071944//cell periphery;GO:0016020//membrane;GO:0005886//plasma membrane;GO:0044464//cell part;GO:0005575//cellular_component;GO:0005623//cell	GO:0003824//catalytic activity;GO:0016740//transferase activity;GO:0003674//molecular_function;GO:0004871//signal transducer activity;GO:0016301//kinase activity;GO:0016772//transferase activity, transferring phosphorus-containing groups	GO:0050794//regulation of cellular process;GO:0044700//single organism signaling;GO:0044403//symbiosis, encompassing mutualism through parasitism;GO:0009987//cellular process;GO:0008150//biological_process;GO:0007155//cell adhesion;GO:0050896//response to stimulus;GO:0022610//biological adhesion;GO:0007267//cell-cell signaling;GO:0051716//cellular response to stimulus;GO:0044767//single-organism …
ENSG00000109016	195	494	9.08	23.8333	1.39222	4.82e-11	2.24e-09	yes	DHRS7B	dehydrogenase/reductase 7B [Source:HGNC Symbol;Acc:HGNC:24547]	-	-	-	-	GO:0044444//cytoplasmic part;GO:0043227//membrane-bounded organelle;GO:0043231//intracellular membrane-bounded organelle;GO:0012505//endomembrane system;GO:0005623//cell;GO:0044464//cell part;GO:0005737//cytoplasm;GO:0005783//endoplasmic reticulum;GO:0043229//intracellular organelle;GO:0044424//intracellular part;GO:0043226//organelle;GO:0005575//cellular_component;GO:0005622//intracellular	GO:0003674//molecular_function;GO:0016491//oxidoreductase activity;GO:0003824//catalytic activity	GO:0008150//biological_process
ENSG00000109063	50.5	163	0.455	1.47333	1.69515	8.08e-08	1.88e-06	yes	MYH3	myosin heavy chain 3 [Source:HGNC Symbol;Acc:HGNC:7573]	Cellular Processes	Cellular commiunity	ko04530//Tight junction	K10352	GO:0005622//intracellular;GO:0005575//cellular_component;GO:0043229//intracellular organelle;GO:0043228//non-membrane-bounded organelle;GO:0005829//cytosol;GO:0044421//extracellular region part;GO:0005615//extracellular space;GO:0005576//extracellular region;GO:0044444//cytoplasmic part;GO:0005623//cell;GO:0043226//organelle;GO:0032991//macromolecular complex;GO:0044424//intracellular part;GO:004…	GO:0016787//hydrolase activity;GO:0016791//phosphatase activity;GO:0043167//ion binding;GO:0005488//binding;GO:0016462//pyrophosphatase activity;GO:0016818//hydrolase activity, acting on acid anhydrides, in phosphorus-containing anhydrides;GO:0008092//cytoskeletal protein binding;GO:0003824//catalytic activity;GO:0042578//phosphoric ester hydrolase activity;GO:0016887//ATPase activity;GO:0016817/…	GO:0048856//anatomical structure development;GO:0030154//cell differentiation;GO:0016043//cellular component organization;GO:0043170//macromolecule metabolic process;GO:0006464//cellular protein modification process;GO:0007275//multicellular organism development;GO:0071840//cellular component organization or biogenesis;GO:0048869//cellular developmental process;GO:0044237//cellular metabolic proc…
ENSG00000109065	182	341	7.64	15.4567	1.01658	2.57e-05	0.000288555	yes	NAT9	N-acetyltransferase 9 (putative) [Source:HGNC Symbol;Acc:HGNC:23133]	-	-	-	-	GO:0005575//cellular_component	GO:0003674//molecular_function;GO:0016746//transferase activity, transferring acyl groups;GO:0016740//transferase activity;GO:0003824//catalytic activity	-
ENSG00000109099	1039.5	2528.33	31.31	79.7867	1.34952	2.16e-18	3.82e-16	yes	PMP22	peripheral myelin protein 22 [Source:HGNC Symbol;Acc:HGNC:9118]	-	-	-	-	GO:0071944//cell periphery;GO:0016020//membrane;GO:0005575//cellular_component;GO:0044464//cell part;GO:0005623//cell;GO:0005886//plasma membrane	GO:0003674//molecular_function	GO:0008283//cell proliferation;GO:0044767//single-organism developmental process;GO:0016043//cellular component organization;GO:0016265//death;GO:0022607//cellular component assembly;GO:0009987//cellular process;GO:0023052//signaling;GO:0008150//biological_process;GO:0044700//single organism signaling;GO:0044763//single-organism cellular process;GO:0008219//cell death;GO:0044699//single-organism …
ENSG00000109321	24.5	3.66667	1.08	0.166667	-2.69599	1.33e-06	2.23e-05	yes	AREG	amphiregulin [Source:HGNC Symbol;Acc:HGNC:651]	Human Diseases;Environmental Information Processing	Cancers;Signal transduction	ko04151//PI3K-Akt signaling pathway;ko04010//MAPK signaling pathway;ko04390//Hippo signaling pathway;ko05210//Colorectal cancer;ko04012//ErbB signaling pathway	K09782	GO:0012505//endomembrane system;GO:0005737//cytoplasm;GO:0044424//intracellular part;GO:0043231//intracellular membrane-bounded organelle;GO:0043227//membrane-bounded organelle;GO:0044421//extracellular region part;GO:0044464//cell part;GO:0043229//intracellular organelle;GO:0044444//cytoplasmic part;GO:0005575//cellular_component;GO:0031982//vesicle;GO:0031410//cytoplasmic vesicle;GO:0005794//Go…	GO:0003674//molecular_function	GO:0061024//membrane organization;GO:0006807//nitrogen compound metabolic process;GO:0032502//developmental process;GO:0044767//single-organism developmental process;GO:0040007//growth;GO:0023052//signaling;GO:0006139//nucleobase-containing compound metabolic process;GO:0071840//cellular component organization or biogenesis;GO:0051234//establishment of localization;GO:0044267//cellular protein me…
ENSG00000109475	681	2689.33	82.71	326.867	1.98257	2.11e-25	7.46e-23	yes	RPL34	ribosomal protein L34 [Source:HGNC Symbol;Acc:HGNC:10340]	Genetic Information Processing	Translation	ko03010//Ribosome	K02915	GO:0032991//macromolecular complex;GO:0005623//cell;GO:0043231//intracellular membrane-bounded organelle;GO:0005575//cellular_component;GO:0005783//endoplasmic reticulum;GO:0044464//cell part;GO:0005576//extracellular region;GO:0030529//intracellular ribonucleoprotein complex;GO:0005829//cytosol;GO:0043227//membrane-bounded organelle;GO:0005622//intracellular;GO:0043226//organelle;GO:0005739//mit…	GO:0005488//binding;GO:0005198//structural molecule activity;GO:0003735//structural constituent of ribosome;GO:0003674//molecular_function;GO:0003676//nucleic acid binding;GO:0097159//organic cyclic compound binding;GO:0003723//RNA binding;GO:1901363//heterocyclic compound binding	GO:0019439//aromatic compound catabolic process;GO:0044699//single-organism process;GO:0044238//primary metabolic process;GO:0015031//protein transport;GO:0034655//nucleobase-containing compound catabolic process;GO:0045184//establishment of protein localization;GO:1902578//single-organism localization;GO:0044419//interspecies interaction between organisms;GO:0008104//protein localization;GO:0043…
ENSG00000109758	3	15	0.075	0.39	2.37851	0.00074983	0.00505056	yes	HGFAC	HGF activator [Source:HGNC Symbol;Acc:HGNC:4894]	-	-	-	-	GO:0005623//cell;GO:0044424//intracellular part;GO:0005576//extracellular region;GO:0043231//intracellular membrane-bounded organelle;GO:0044421//extracellular region part;GO:0012505//endomembrane system;GO:0005575//cellular_component;GO:0005622//intracellular;GO:0044464//cell part;GO:0005829//cytosol;GO:0005615//extracellular space;GO:0005737//cytoplasm;GO:0043227//membrane-bounded organelle;GO:…	GO:0003824//catalytic activity;GO:0016787//hydrolase activity;GO:0008233//peptidase activity;GO:0003674//molecular_function	GO:0008150//biological_process
ENSG00000110048	2222	1098.67	23.865	11.8867	-1.00555	4.99e-11	2.3e-09	yes	OSBP	oxysterol binding protein [Source:HGNC Symbol;Acc:HGNC:8503]	-	-	-	-	GO:0031981//nuclear lumen;GO:0043227//membrane-bounded organelle;GO:0044422//organelle part;GO:0043233//organelle lumen;GO:0044464//cell part;GO:0005737//cytoplasm;GO:0070013//intracellular organelle lumen;GO:0044444//cytoplasmic part;GO:0005634//nucleus;GO:0043232//intracellular non-membrane-bounded organelle;GO:0005794//Golgi apparatus;GO:0044428//nuclear part;GO:0043229//intracellular organell…	GO:0005488//binding;GO:0003674//molecular_function;GO:0043167//ion binding;GO:0008289//lipid binding	GO:0051234//establishment of localization;GO:0008150//biological_process;GO:0044238//primary metabolic process;GO:0071704//organic substance metabolic process;GO:0008152//metabolic process;GO:0044281//small molecule metabolic process;GO:0044710//single-organism metabolic process;GO:0044419//interspecies interaction between organisms;GO:0006810//transport;GO:0044699//single-organism process;GO:004…
ENSG00000110063	185	379.333	6.83	14.2033	1.05627	1.17e-06	1.99e-05	yes	DCPS	decapping enzyme, scavenger [Source:HGNC Symbol;Acc:HGNC:29812]	Genetic Information Processing	Folding, sorting and degradation	ko03018//RNA degradation	K12584	GO:0043227//membrane-bounded organelle;GO:0043226//organelle;GO:0044464//cell part;GO:0043229//intracellular organelle;GO:0005654//nucleoplasm;GO:0070013//intracellular organelle lumen;GO:0044444//cytoplasmic part;GO:0044446//intracellular organelle part;GO:0005623//cell;GO:0031981//nuclear lumen;GO:0005829//cytosol;GO:0005739//mitochondrion;GO:0043233//organelle lumen;GO:0044428//nuclear part;GO…	GO:1901363//heterocyclic compound binding;GO:0005488//binding;GO:0003674//molecular_function;GO:0003676//nucleic acid binding;GO:0003723//RNA binding;GO:0097159//organic cyclic compound binding;GO:0016788//hydrolase activity, acting on ester bonds;GO:0003824//catalytic activity;GO:0004518//nuclease activity;GO:0016787//hydrolase activity	GO:0016070//RNA metabolic process;GO:0043170//macromolecule metabolic process;GO:0006396//RNA processing;GO:0016071//mRNA metabolic process;GO:1901361//organic cyclic compound catabolic process;GO:0019439//aromatic compound catabolic process;GO:0006725//cellular aromatic compound metabolic process;GO:0044699//single-organism process;GO:0008150//biological_process;GO:0044238//primary metabolic pro…
ENSG00000110076	489.5	232.333	12.32	5.83	-1.07943	5.17e-05	0.000537302	yes	NRXN2	neurexin 2 [Source:HGNC Symbol;Acc:HGNC:8009]	Environmental Information Processing	Signaling molecules and interaction	ko04514//Cell adhesion molecules (CAMs)	K07377	GO:0071944//cell periphery;GO:0005623//cell;GO:0005575//cellular_component;GO:0016020//membrane;GO:0005886//plasma membrane;GO:0044464//cell part	GO:0003674//molecular_function;GO:0043167//ion binding;GO:0005488//binding;GO:0004871//signal transducer activity	GO:0032502//developmental process;GO:0007155//cell adhesion;GO:0044699//single-organism process;GO:0071840//cellular component organization or biogenesis;GO:0007154//cell communication;GO:0051234//establishment of localization;GO:0050877//neurological system process;GO:0051179//localization;GO:0016043//cellular component organization;GO:0048856//anatomical structure development;GO:0051716//cellul…
ENSG00000110195	36	2.33333	1.955	0.12	-4.02606	3.16e-11	1.52e-09	yes	FOLR1	folate receptor 1 [Source:HGNC Symbol;Acc:HGNC:3791]	Human Diseases;Cellular Processes	Drug resistance;Transport and catabolism	ko04144//Endocytosis;ko01523//Antifolate resistance	K13649	GO:0005576//extracellular region;GO:0043231//intracellular membrane-bounded organelle;GO:0005622//intracellular;GO:0044421//extracellular region part;GO:0043226//organelle;GO:0005768//endosome;GO:0044464//cell part;GO:0043227//membrane-bounded organelle;GO:0005794//Golgi apparatus;GO:0012505//endomembrane system;GO:0031982//vesicle;GO:0071944//cell periphery;GO:0005783//endoplasmic reticulum;GO:0…	GO:0005215//transporter activity;GO:0043167//ion binding;GO:0022857//transmembrane transporter activity;GO:0003674//molecular_function;GO:0005488//binding	GO:0050794//regulation of cellular process;GO:0007165//signal transduction;GO:0051716//cellular response to stimulus;GO:0009790//embryo development;GO:0051234//establishment of localization;GO:0048856//anatomical structure development;GO:0016043//cellular component organization;GO:0050896//response to stimulus;GO:0048646//anatomical structure formation involved in morphogenesis;GO:0065003//macrom…
ENSG00000110318	104	215.333	0.805	1.65333	1.03832	0.000548507	0.0038851	yes	CEP126	centrosomal protein 126 [Source:HGNC Symbol;Acc:HGNC:29264]	-	-	-	-	GO:0005856//cytoskeleton;GO:0044464//cell part;GO:0042995//cell projection;GO:0044446//intracellular organelle part;GO:0005622//intracellular;GO:0005623//cell;GO:0043226//organelle;GO:0005815//microtubule organizing center;GO:0044424//intracellular part;GO:0043228//non-membrane-bounded organelle;GO:0005737//cytoplasm;GO:0044430//cytoskeletal part;GO:0005929//cilium;GO:0015630//microtubule cytoske…	GO:0003674//molecular_function	GO:0006996//organelle organization;GO:0008150//biological_process;GO:0000278//mitotic cell cycle;GO:0016043//cellular component organization;GO:0009987//cellular process;GO:0022607//cellular component assembly;GO:0044763//single-organism cellular process;GO:0007010//cytoskeleton organization;GO:0044085//cellular component biogenesis;GO:0044699//single-organism process;GO:0007049//cell cycle;GO:00…
ENSG00000110324	5	47.6667	0.07	0.703333	3.32878	3.04e-10	1.17e-08	yes	IL10RA	interleukin 10 receptor subunit alpha [Source:HGNC Symbol;Acc:HGNC:5964]	Human Diseases;Environmental Information Processing	Infectious diseases;Signaling molecules and interaction;Signal transduction	ko04060//Cytokine-cytokine receptor interaction;ko05169//Epstein-Barr virus infection;ko05152//Tuberculosis;ko04630//Jak-STAT signaling pathway;ko05145//Toxoplasmosis	K05134	GO:0071944//cell periphery;GO:0005575//cellular_component;GO:0005886//plasma membrane;GO:0044464//cell part;GO:0005623//cell;GO:0016020//membrane	GO:0004871//signal transducer activity;GO:0003674//molecular_function	GO:0065007//biological regulation;GO:0051716//cellular response to stimulus;GO:0050789//regulation of biological process;GO:0044763//single-organism cellular process;GO:0044700//single organism signaling;GO:0008150//biological_process;GO:0007154//cell communication;GO:0009987//cellular process;GO:0007165//signal transduction;GO:0050896//response to stimulus;GO:0050794//regulation of cellular proc…
ENSG00000110693	11	3	0.125	0.0333333	-1.90689	0.00848618	0.0359534	yes	SOX6	SRY-box 6 [Source:HGNC Symbol;Acc:HGNC:16421]	-	-	-	-	GO:0005623//cell;GO:0044464//cell part;GO:0044428//nuclear part;GO:0005575//cellular_component;GO:0044424//intracellular part;GO:0031974//membrane-enclosed lumen;GO:0043233//organelle lumen;GO:0043227//membrane-bounded organelle;GO:0043229//intracellular organelle;GO:0043226//organelle;GO:0005654//nucleoplasm;GO:0043231//intracellular membrane-bounded organelle;GO:0031981//nuclear lumen;GO:007001…	GO:0003700//transcription factor activity, sequence-specific DNA binding;GO:0003676//nucleic acid binding;GO:0097159//organic cyclic compound binding;GO:1901363//heterocyclic compound binding;GO:0005488//binding;GO:0003677//DNA binding;GO:0001071//nucleic acid binding transcription factor activity;GO:0003674//molecular_function	GO:0009653//anatomical structure morphogenesis;GO:0009987//cellular process;GO:0071840//cellular component organization or biogenesis;GO:0044707//single-multicellular organism process;GO:0034641//cellular nitrogen compound metabolic process;GO:0065008//regulation of biological quality;GO:0008152//metabolic process;GO:0044767//single-organism developmental process;GO:0044763//single-organism cellu…
ENSG00000110697	1596.5	786.667	23.07	11.2233	-1.03952	3.32e-10	1.26e-08	yes	PITPNM1	phosphatidylinositol transfer protein membrane associated 1 [Source:HGNC Symbol;Acc:HGNC:9003]	-	-	-	-	GO:0005622//intracellular;GO:0044424//intracellular part;GO:0005575//cellular_component;GO:0005737//cytoplasm;GO:0012505//endomembrane system;GO:0005623//cell;GO:0005811//lipid particle;GO:0043227//membrane-bounded organelle;GO:0005815//microtubule organizing center;GO:0005794//Golgi apparatus;GO:0043231//intracellular membrane-bounded organelle;GO:0044422//organelle part;GO:0043226//organelle;GO…	GO:0003674//molecular_function;GO:0019899//enzyme binding;GO:0008289//lipid binding;GO:0005488//binding;GO:0043167//ion binding;GO:0005515//protein binding	GO:0008152//metabolic process;GO:0051234//establishment of localization;GO:0044763//single-organism cellular process;GO:0044710//single-organism metabolic process;GO:0044238//primary metabolic process;GO:0009987//cellular process;GO:0009058//biosynthetic process;GO:0006629//lipid metabolic process;GO:0006810//transport;GO:0007165//signal transduction;GO:0050896//response to stimulus;GO:0044700//s…
ENSG00000110723	89.5	15.6667	0.555	0.103333	-2.42518	5.33e-11	2.44e-09	yes	EXPH5	exophilin 5 [Source:HGNC Symbol;Acc:HGNC:30578]	-	-	-	-	GO:0005768//endosome;GO:0005575//cellular_component;GO:0043231//intracellular membrane-bounded organelle;GO:0031982//vesicle;GO:0043229//intracellular organelle;GO:0005623//cell;GO:0005622//intracellular;GO:0012505//endomembrane system;GO:0005737//cytoplasm;GO:0044464//cell part;GO:0044424//intracellular part;GO:0044444//cytoplasmic part;GO:0043227//membrane-bounded organelle;GO:0043226//organell…	GO:0005488//binding;GO:0019899//enzyme binding;GO:0003674//molecular_function;GO:0005515//protein binding	GO:0016192//vesicle-mediated transport;GO:0032502//developmental process;GO:0008150//biological_process;GO:0009987//cellular process;GO:0051179//localization;GO:0048869//cellular developmental process;GO:0006810//transport;GO:0030154//cell differentiation;GO:0048856//anatomical structure development;GO:0051234//establishment of localization;GO:0044699//single-organism process;GO:0044763//single-o…
ENSG00000110841	656	1585.33	10.055	26.5133	1.3988	1.12e-11	5.87e-10	yes	PPFIBP1	PPFIA binding protein 1 [Source:HGNC Symbol;Acc:HGNC:9249]	-	-	-	-	GO:0005623//cell;GO:0071944//cell periphery;GO:0005829//cytosol;GO:0044424//intracellular part;GO:0044464//cell part;GO:0044444//cytoplasmic part;GO:0016020//membrane;GO:0005737//cytoplasm;GO:0005622//intracellular;GO:0005886//plasma membrane;GO:0005575//cellular_component	GO:0003674//molecular_function	GO:0007155//cell adhesion;GO:0008150//biological_process;GO:0022610//biological adhesion
ENSG00000110900	12.5	32	0.165	0.456667	1.46868	0.0122434	0.0483517	yes	TSPAN11	tetraspanin 11 [Source:HGNC Symbol;Acc:HGNC:30795]	-	-	-	-	GO:0071944//cell periphery;GO:0016020//membrane;GO:0005886//plasma membrane;GO:0005623//cell;GO:0044464//cell part;GO:0005575//cellular_component	-	GO:0007165//signal transduction;GO:0050789//regulation of biological process;GO:0044699//single-organism process;GO:0009987//cellular process;GO:0044700//single organism signaling;GO:0050794//regulation of cellular process;GO:0050896//response to stimulus;GO:0023052//signaling;GO:0065007//biological regulation;GO:0044763//single-organism cellular process;GO:0007154//cell communication;GO:0051716/…
ENSG00000111052	21	2	0.65	0.0366667	-4.1479	1.6e-06	2.62e-05	yes	LIN7A	lin-7 homolog A, crumbs cell polarity complex component [Source:HGNC Symbol;Acc:HGNC:17787]	-	-	-	-	GO:0005615//extracellular space;GO:0044464//cell part;GO:0044424//intracellular part;GO:0043234//protein complex;GO:0043228//non-membrane-bounded organelle;GO:0043232//intracellular non-membrane-bounded organelle;GO:0044421//extracellular region part;GO:0005886//plasma membrane;GO:0005856//cytoskeleton;GO:0005576//extracellular region;GO:0005623//cell;GO:0071944//cell periphery;GO:0016020//membra…	GO:0003674//molecular_function	GO:0071840//cellular component organization or biogenesis;GO:0008150//biological_process;GO:0007267//cell-cell signaling;GO:0006810//transport;GO:0051179//localization;GO:0048856//anatomical structure development;GO:0051234//establishment of localization;GO:0022607//cellular component assembly;GO:0043933//macromolecular complex subunit organization;GO:0009987//cellular process;GO:0023052//signali…
ENSG00000111057	2922.96	6519.66	104.51	230.15	1.13893	2.34e-14	2.13e-12	yes	KRT18	keratin 18 [Source:HGNC Symbol;Acc:HGNC:6430]	Human Diseases;Organismal Systems	Infectious diseases;Endocrine system	ko04915//Estrogen signaling pathway;ko05130//Pathogenic Escherichia coli infection	K07604	GO:0043228//non-membrane-bounded organelle;GO:0044430//cytoskeletal part;GO:0005856//cytoskeleton;GO:0043232//intracellular non-membrane-bounded organelle;GO:0044464//cell part;GO:0043226//organelle;GO:0043229//intracellular organelle;GO:0005730//nucleolus;GO:0043231//intracellular membrane-bounded organelle;GO:0031981//nuclear lumen;GO:0005737//cytoplasm;GO:0005815//microtubule organizing center…	GO:0097159//organic cyclic compound binding;GO:1901363//heterocyclic compound binding;GO:0003676//nucleic acid binding;GO:0003674//molecular_function;GO:0003723//RNA binding;GO:0005488//binding;GO:0005198//structural molecule activity	GO:0065007//biological regulation;GO:0006810//transport;GO:0044767//single-organism developmental process;GO:0050794//regulation of cellular process;GO:0050789//regulation of biological process;GO:0050896//response to stimulus;GO:0016043//cellular component organization;GO:0044403//symbiosis, encompassing mutualism through parasitism;GO:0007010//cytoskeleton organization;GO:0051704//multi-organis…
ENSG00000111058	3.5	0	0.04	0.001	-5.32193	0.00808216	0.0346354	yes	ACSS3	acyl-CoA synthetase short chain family member 3 [Source:HGNC Symbol;Acc:HGNC:24723]	Metabolism	Carbohydrate metabolism	ko00640//Propanoate metabolism	K01908	GO:0044464//cell part;GO:0005739//mitochondrion;GO:0043231//intracellular membrane-bounded organelle;GO:0005623//cell;GO:0043227//membrane-bounded organelle;GO:0005737//cytoplasm;GO:0044424//intracellular part;GO:0043229//intracellular organelle;GO:0005575//cellular_component;GO:0043226//organelle;GO:0005622//intracellular;GO:0044444//cytoplasmic part	GO:0016874//ligase activity;GO:0043167//ion binding;GO:0003674//molecular_function;GO:0003824//catalytic activity;GO:0005488//binding	GO:0008152//metabolic process;GO:0044699//single-organism process;GO:0009058//biosynthetic process;GO:0008150//biological_process;GO:0044281//small molecule metabolic process;GO:0044710//single-organism metabolic process
ENSG00000111077	1344	645.667	16.145	7.37	-1.13135	7.4e-10	2.61e-08	yes	TNS2	tensin 2 [Source:HGNC Symbol;Acc:HGNC:19737]	-	-	-	-	GO:0005575//cellular_component;GO:0071944//cell periphery;GO:0005622//intracellular;GO:0005886//plasma membrane;GO:0044464//cell part;GO:0005623//cell;GO:0016020//membrane	GO:0003824//catalytic activity;GO:0005515//protein binding;GO:0016788//hydrolase activity, acting on ester bonds;GO:0003674//molecular_function;GO:0043167//ion binding;GO:0005488//binding;GO:0042578//phosphoric ester hydrolase activity;GO:0019899//enzyme binding;GO:0016791//phosphatase activity;GO:0016787//hydrolase activity	GO:0050896//response to stimulus;GO:0051716//cellular response to stimulus;GO:0043170//macromolecule metabolic process;GO:0050794//regulation of cellular process;GO:0065007//biological regulation;GO:0007165//signal transduction;GO:0006464//cellular protein modification process;GO:0008152//metabolic process;GO:0036211//protein modification process;GO:0071704//organic substance metabolic process;GO…
ENSG00000111196	128	425	5.255	15.5667	1.5667	9.26e-15	9.22e-13	yes	MAGOHB	mago homolog B, exon junction complex core component [Source:HGNC Symbol;Acc:HGNC:25504]	Genetic Information Processing	Transcription;Translation	ko03013//RNA transport;ko03040//Spliceosome;ko03015//mRNA surveillance pathway	K12877	GO:0043227//membrane-bounded organelle;GO:0043233//organelle lumen;GO:0043226//organelle;GO:0032991//macromolecular complex;GO:0044464//cell part;GO:0044428//nuclear part;GO:0070013//intracellular organelle lumen;GO:0005623//cell;GO:0043229//intracellular organelle;GO:0043231//intracellular membrane-bounded organelle;GO:0043234//protein complex;GO:0005575//cellular_component;GO:0031981//nuclear l…	GO:1901363//heterocyclic compound binding;GO:0005488//binding;GO:0003723//RNA binding;GO:0097159//organic cyclic compound binding;GO:0003674//molecular_function;GO:0003676//nucleic acid binding	GO:0046483//heterocycle metabolic process;GO:0016482//cytoplasmic transport;GO:0046907//intracellular transport;GO:0006139//nucleobase-containing compound metabolic process;GO:0019439//aromatic compound catabolic process;GO:1901360//organic cyclic compound metabolic process;GO:0016070//RNA metabolic process;GO:0009058//biosynthetic process;GO:0008150//biological_process;GO:1901361//organic cyclic…
ENSG00000111224	128	238.333	2.445	5.47	1.16171	0.000259759	0.00206541	yes	PARP11	poly(ADP-ribose) polymerase family member 11 [Source:HGNC Symbol;Acc:HGNC:1186]	-	-	-	-	GO:0005623//cell;GO:0044422//organelle part;GO:0005635//nuclear envelope;GO:0043231//intracellular membrane-bounded organelle;GO:0005622//intracellular;GO:0043229//intracellular organelle;GO:0031975//envelope;GO:0031967//organelle envelope;GO:0044446//intracellular organelle part;GO:0043234//protein complex;GO:0005575//cellular_component;GO:0032991//macromolecular complex;GO:0043227//membrane-bou…	GO:0016740//transferase activity;GO:0003824//catalytic activity;GO:0003674//molecular_function;GO:0016757//transferase activity, transferring glycosyl groups	GO:0000003//reproduction;GO:0044763//single-organism cellular process;GO:0061024//membrane organization;GO:0048869//cellular developmental process;GO:0032502//developmental process;GO:0051179//localization;GO:0016043//cellular component organization;GO:0044699//single-organism process;GO:0071840//cellular component organization or biogenesis;GO:0009987//cellular process;GO:0051234//establishment …
ENSG00000111269	372	818.667	5.41	12.0533	1.15573	6.79e-11	3.06e-09	yes	CREBL2	cAMP responsive element binding protein like 2 [Source:HGNC Symbol;Acc:HGNC:2350]	-	-	-	-	GO:0005575//cellular_component;GO:0043231//intracellular membrane-bounded organelle;GO:0043229//intracellular organelle;GO:0044424//intracellular part;GO:0044464//cell part;GO:0005622//intracellular;GO:0043227//membrane-bounded organelle;GO:0005623//cell;GO:0005634//nucleus;GO:0043226//organelle	GO:0003700//transcription factor activity, sequence-specific DNA binding;GO:1901363//heterocyclic compound binding;GO:0097159//organic cyclic compound binding;GO:0003676//nucleic acid binding;GO:0003677//DNA binding;GO:0005488//binding;GO:0003674//molecular_function;GO:0001071//nucleic acid binding transcription factor activity	GO:0008152//metabolic process;GO:0006807//nitrogen compound metabolic process;GO:0044767//single-organism developmental process;GO:0065007//biological regulation;GO:0051716//cellular response to stimulus;GO:0007165//signal transduction;GO:0050794//regulation of cellular process;GO:0009987//cellular process;GO:0044710//single-organism metabolic process;GO:0009058//biosynthetic process;GO:0050789//…
ENSG00000111341	4	29	0.17	1.55667	3.19485	0.000395825	0.00294757	yes	MGP	matrix Gla protein [Source:HGNC Symbol;Acc:HGNC:7060]	-	-	-	-	GO:0005578//proteinaceous extracellular matrix;GO:0005575//cellular_component;GO:0005576//extracellular region;GO:0031012//extracellular matrix;GO:0043226//organelle;GO:0044421//extracellular region part;GO:0005615//extracellular space	GO:0005488//binding;GO:0005198//structural molecule activity;GO:0003674//molecular_function;GO:0043167//ion binding	GO:0008150//biological_process;GO:0048869//cellular developmental process;GO:0009987//cellular process;GO:0044699//single-organism process;GO:0044767//single-organism developmental process;GO:0032502//developmental process;GO:0048856//anatomical structure development;GO:0044763//single-organism cellular process;GO:0030154//cell differentiation
ENSG00000111424	721.5	227	10.5	3.46	-1.60155	5.36e-20	1.16e-17	yes	VDR	vitamin D receptor [Source:HGNC Symbol;Acc:HGNC:12679]	Human Diseases;Organismal Systems	Digestive system;Excretory system;Infectious diseases	ko05152//Tuberculosis;ko04978//Mineral absorption;ko04961//Endocrine and other factor-regulated calcium reabsorption	K08539	GO:0044428//nuclear part;GO:0031981//nuclear lumen;GO:0070013//intracellular organelle lumen;GO:0043229//intracellular organelle;GO:0043231//intracellular membrane-bounded organelle;GO:0005622//intracellular;GO:0005737//cytoplasm;GO:0044422//organelle part;GO:0043226//organelle;GO:0031974//membrane-enclosed lumen;GO:0005623//cell;GO:0044464//cell part;GO:0043233//organelle lumen;GO:0044446//intra…	GO:0005488//binding;GO:0043167//ion binding;GO:0003674//molecular_function;GO:0097159//organic cyclic compound binding;GO:0003677//DNA binding;GO:0001071//nucleic acid binding transcription factor activity;GO:0005515//protein binding;GO:0003676//nucleic acid binding;GO:0003700//transcription factor activity, sequence-specific DNA binding;GO:0004871//signal transducer activity;GO:0008289//lipid bi…	GO:0044699//single-organism process;GO:0042592//homeostatic process;GO:0032989//cellular component morphogenesis;GO:0009653//anatomical structure morphogenesis;GO:0008219//cell death;GO:0044237//cellular metabolic process;GO:0009058//biosynthetic process;GO:0044767//single-organism developmental process;GO:0030154//cell differentiation;GO:0000003//reproduction;GO:0034641//cellular nitrogen compou…
ENSG00000111452	80	7.33333	0.96	0.113333	-3.08246	1.52e-10	6.29e-09	yes	ADGRD1	adhesion G protein-coupled receptor D1 [Source:HGNC Symbol;Acc:HGNC:19893]	-	-	-	-	GO:0005622//intracellular;GO:0005886//plasma membrane;GO:0071944//cell periphery;GO:0005623//cell;GO:0044464//cell part;GO:0005575//cellular_component;GO:0016020//membrane	GO:0004871//signal transducer activity;GO:0003674//molecular_function	GO:0051716//cellular response to stimulus;GO:0050794//regulation of cellular process;GO:0007165//signal transduction;GO:0044699//single-organism process;GO:0044700//single organism signaling;GO:0007154//cell communication;GO:0050789//regulation of biological process;GO:0008150//biological_process;GO:0044763//single-organism cellular process;GO:0065007//biological regulation;GO:0023052//signaling;…
ENSG00000111639	890.165	2257.5	54.09	138.803	1.35961	6.16e-19	1.13e-16	yes	MRPL51	mitochondrial ribosomal protein L51 [Source:HGNC Symbol;Acc:HGNC:14044]	-	-	-	-	GO:0005623//cell;GO:0005739//mitochondrion;GO:0032991//macromolecular complex;GO:0005622//intracellular;GO:0005737//cytoplasm;GO:0043226//organelle;GO:0005575//cellular_component;GO:0043229//intracellular organelle;GO:0043232//intracellular non-membrane-bounded organelle;GO:0043228//non-membrane-bounded organelle;GO:1990904//ribonucleoprotein complex;GO:0043231//intracellular membrane-bounded org…	GO:0005198//structural molecule activity;GO:0003674//molecular_function;GO:0003735//structural constituent of ribosome	GO:0034645//cellular macromolecule biosynthetic process;GO:0006412//translation;GO:0008150//biological_process;GO:0010467//gene expression;GO:1901576//organic substance biosynthetic process;GO:1901566//organonitrogen compound biosynthetic process;GO:0008152//metabolic process;GO:0044271//cellular nitrogen compound biosynthetic process;GO:0009058//biosynthetic process;GO:0009059//macromolecule bio…
ENSG00000111640	23909.5	59699.7	996.235	2398.35	1.26749	1.36e-14	1.29e-12	yes	GAPDH	glyceraldehyde-3-phosphate dehydrogenase [Source:HGNC Symbol;Acc:HGNC:4141]	Human Diseases;Environmental Information Processing;Metabolism	Signal transduction;Neurodegenerative diseases;Carbohydrate metabolism	ko05010//Alzheimer's disease;ko04066//HIF-1 signaling pathway;ko00010//Glycolysis / Gluconeogenesis	K00134	GO:0032991//macromolecular complex;GO:0044464//cell part;GO:0044421//extracellular region part;GO:0005576//extracellular region;GO:0005737//cytoplasm;GO:0016020//membrane;GO:0031967//organelle envelope;GO:0031975//envelope;GO:0005634//nucleus;GO:0005811//lipid particle;GO:0044428//nuclear part;GO:0071944//cell periphery;GO:0044424//intracellular part;GO:0043228//non-membrane-bounded organelle;GO:…	GO:0003824//catalytic activity;GO:0005515//protein binding;GO:0003674//molecular_function;GO:0008092//cytoskeletal protein binding;GO:0030234//enzyme regulator activity;GO:0098772//molecular function regulator;GO:0016491//oxidoreductase activity;GO:0005488//binding	GO:0009987//cellular process;GO:0044699//single-organism process;GO:0005975//carbohydrate metabolic process;GO:0009058//biosynthetic process;GO:0044271//cellular nitrogen compound biosynthetic process;GO:0006091//generation of precursor metabolites and energy;GO:0044281//small molecule metabolic process;GO:0044249//cellular biosynthetic process;GO:0051186//cofactor metabolic process;GO:1901566//o…
ENSG00000111641	857	1944	20.2	48.9067	1.27568	6.36e-15	6.47e-13	yes	NOP2	NOP2 nucleolar protein [Source:HGNC Symbol;Acc:HGNC:7867]	-	-	-	-	GO:0043226//organelle;GO:0005634//nucleus;GO:0043228//non-membrane-bounded organelle;GO:0044422//organelle part;GO:0043229//intracellular organelle;GO:0005622//intracellular;GO:0044464//cell part;GO:0005623//cell;GO:0043231//intracellular membrane-bounded organelle;GO:0031974//membrane-enclosed lumen;GO:0070013//intracellular organelle lumen;GO:0044424//intracellular part;GO:0043232//intracellula…	GO:0016740//transferase activity;GO:0003723//RNA binding;GO:1901363//heterocyclic compound binding;GO:0005488//binding;GO:0003676//nucleic acid binding;GO:0008168//methyltransferase activity;GO:0016741//transferase activity, transferring one-carbon groups;GO:0003674//molecular_function;GO:0097159//organic cyclic compound binding;GO:0003824//catalytic activity	GO:0007165//signal transduction;GO:0050794//regulation of cellular process;GO:0006807//nitrogen compound metabolic process;GO:0022613//ribonucleoprotein complex biogenesis;GO:0044699//single-organism process;GO:0034641//cellular nitrogen compound metabolic process;GO:0008152//metabolic process;GO:0044700//single organism signaling;GO:0050789//regulation of biological process;GO:0044085//cellular …
ENSG00000111644	1	9	0.06	0.246667	2.03953	0.00667478	0.0295956	yes	ACRBP	acrosin binding protein [Source:HGNC Symbol;Acc:HGNC:17195]	-	-	-	-	GO:0043226//organelle;GO:0044464//cell part;GO:0031982//vesicle;GO:0031410//cytoplasmic vesicle;GO:0044444//cytoplasmic part;GO:0043231//intracellular membrane-bounded organelle;GO:0005622//intracellular;GO:0005623//cell;GO:0044424//intracellular part;GO:0043229//intracellular organelle;GO:0043227//membrane-bounded organelle;GO:0005575//cellular_component;GO:0005634//nucleus;GO:0005576//extracell…	GO:0003674//molecular_function	GO:0009987//cellular process;GO:0021700//developmental maturation;GO:0030154//cell differentiation;GO:0048856//anatomical structure development;GO:0032502//developmental process;GO:0008150//biological_process;GO:0000003//reproduction;GO:0044699//single-organism process;GO:0044763//single-organism cellular process;GO:0044767//single-organism developmental process;GO:0048869//cellular developmental…
ENSG00000111652	592.5	1450.33	16.635	45.8367	1.46228	1.66e-16	2.32e-14	yes	COPS7A	COP9 signalosome subunit 7A [Source:HGNC Symbol;Acc:HGNC:16758]	-	-	-	-	GO:0005622//intracellular;GO:0044428//nuclear part;GO:0043233//organelle lumen;GO:0005654//nucleoplasm;GO:0032991//macromolecular complex;GO:0043234//protein complex;GO:0031974//membrane-enclosed lumen;GO:0044446//intracellular organelle part;GO:0070013//intracellular organelle lumen;GO:0043227//membrane-bounded organelle;GO:0044422//organelle part;GO:0044444//cytoplasmic part;GO:0005575//cellula…	GO:0003674//molecular_function	GO:0044238//primary metabolic process;GO:0006464//cellular protein modification process;GO:0043412//macromolecule modification;GO:0034641//cellular nitrogen compound metabolic process;GO:0008150//biological_process;GO:0006950//response to stress;GO:0044267//cellular protein metabolic process;GO:0090304//nucleic acid metabolic process;GO:0044237//cellular metabolic process;GO:0006139//nucleobase-c…
ENSG00000111667	1274	2862.67	36.355	95.6733	1.39596	1.62e-15	1.83e-13	yes	USP5	ubiquitin specific peptidase 5 [Source:HGNC Symbol;Acc:HGNC:12628]	-	-	-	-	GO:0005764//lysosome;GO:0043226//organelle;GO:0043227//membrane-bounded organelle;GO:0044464//cell part;GO:0005622//intracellular;GO:0005829//cytosol;GO:0000323//lytic vacuole;GO:0044424//intracellular part;GO:0005737//cytoplasm;GO:0005575//cellular_component;GO:0005623//cell;GO:0005773//vacuole;GO:0044444//cytoplasmic part;GO:0043231//intracellular membrane-bounded organelle;GO:0043229//intracel…	GO:0003674//molecular_function;GO:0016787//hydrolase activity;GO:0032182//ubiquitin-like protein binding;GO:0008233//peptidase activity;GO:0043167//ion binding;GO:0005515//protein binding;GO:0003824//catalytic activity;GO:0005488//binding	GO:0043412//macromolecule modification;GO:0009056//catabolic process;GO:0043170//macromolecule metabolic process;GO:0019538//protein metabolic process;GO:0071704//organic substance metabolic process;GO:0006464//cellular protein modification process;GO:0036211//protein modification process;GO:0009987//cellular process;GO:0044238//primary metabolic process;GO:0044237//cellular metabolic process;GO:…
ENSG00000111669	6033.5	15491	267.785	695.507	1.37699	3.74e-12	2.12e-10	yes	TPI1	triosephosphate isomerase 1 [Source:HGNC Symbol;Acc:HGNC:12009]	Metabolism	Carbohydrate metabolism	ko00562//Inositol phosphate metabolism;ko00010//Glycolysis / Gluconeogenesis;ko00051//Fructose and mannose metabolism	K01803	GO:0044444//cytoplasmic part;GO:0005829//cytosol;GO:0044464//cell part;GO:0044421//extracellular region part;GO:0005634//nucleus;GO:0043227//membrane-bounded organelle;GO:0005576//extracellular region;GO:0005575//cellular_component;GO:0005623//cell;GO:0044424//intracellular part;GO:0005737//cytoplasm;GO:0043226//organelle;GO:0043231//intracellular membrane-bounded organelle;GO:0043229//intracellu…	GO:0016853//isomerase activity;GO:0019899//enzyme binding;GO:0003824//catalytic activity;GO:0005515//protein binding;GO:0003674//molecular_function;GO:0005488//binding	GO:0005975//carbohydrate metabolic process;GO:0051186//cofactor metabolic process;GO:0008152//metabolic process;GO:0006091//generation of precursor metabolites and energy;GO:0009056//catabolic process;GO:0034641//cellular nitrogen compound metabolic process;GO:0048856//anatomical structure development;GO:0009058//biosynthetic process;GO:0008150//biological_process;GO:0044238//primary metabolic pr…
ENSG00000111671	41	144.333	1.75	6.08667	1.7983	1.4e-09	4.69e-08	yes	SPSB2	splA/ryanodine receptor domain and SOCS box containing 2 [Source:HGNC Symbol;Acc:HGNC:29522]	-	-	-	-	GO:0044464//cell part;GO:0005737//cytoplasm;GO:0005829//cytosol;GO:0044444//cytoplasmic part;GO:0005623//cell;GO:0044424//intracellular part;GO:0005575//cellular_component;GO:0005622//intracellular	GO:0003674//molecular_function	GO:0044238//primary metabolic process;GO:0008150//biological_process;GO:0044763//single-organism cellular process;GO:0044267//cellular protein metabolic process;GO:0006464//cellular protein modification process;GO:0019538//protein metabolic process;GO:0008152//metabolic process;GO:0007154//cell communication;GO:0071704//organic substance metabolic process;GO:0043170//macromolecule metabolic proce…
ENSG00000111674	1321	2725.33	33.205	66.4967	1.00188	7.85e-07	1.4e-05	yes	ENO2	enolase 2 [Source:HGNC Symbol;Acc:HGNC:3353]	Genetic Information Processing;Metabolism;Environmental Information Processing	Folding, sorting and degradation;Carbohydrate metabolism;Signal transduction	ko04066//HIF-1 signaling pathway;ko03018//RNA degradation;ko00010//Glycolysis / Gluconeogenesis	K01689	GO:0005737//cytoplasm;GO:0005886//plasma membrane;GO:0005575//cellular_component;GO:0016020//membrane;GO:0044444//cytoplasmic part;GO:0005615//extracellular space;GO:0005623//cell;GO:0005622//intracellular;GO:0044421//extracellular region part;GO:0043226//organelle;GO:0005576//extracellular region;GO:0044464//cell part;GO:0044424//intracellular part;GO:0071944//cell periphery;GO:0005829//cytosol	GO:0005488//binding;GO:0043167//ion binding;GO:0016829//lyase activity;GO:0003824//catalytic activity;GO:0003674//molecular_function	GO:0034641//cellular nitrogen compound metabolic process;GO:0044237//cellular metabolic process;GO:0044710//single-organism metabolic process;GO:0008152//metabolic process;GO:0008150//biological_process;GO:0006807//nitrogen compound metabolic process;GO:0009058//biosynthetic process;GO:0044238//primary metabolic process;GO:0006091//generation of precursor metabolites and energy;GO:0071704//organi…
ENSG00000111716	2866.5	8868.67	126.445	377.457	1.5778	2.1e-28	1.04e-25	yes	LDHB	lactate dehydrogenase B [Source:HGNC Symbol;Acc:HGNC:6541]	Organismal Systems;Metabolism	Endocrine system;Carbohydrate metabolism;Amino acid metabolism	ko04922//Glucagon signaling pathway;ko00010//Glycolysis / Gluconeogenesis;ko00270//Cysteine and methionine metabolism;ko00620//Pyruvate metabolism;ko00640//Propanoate metabolism	K00016	GO:0044464//cell part;GO:0005737//cytoplasm;GO:0044444//cytoplasmic part;GO:0044424//intracellular part;GO:0043226//organelle;GO:0044421//extracellular region part;GO:0005829//cytosol;GO:0005623//cell;GO:0005615//extracellular space;GO:0005575//cellular_component;GO:0043231//intracellular membrane-bounded organelle;GO:0005576//extracellular region;GO:0005622//intracellular;GO:0043227//membrane-bo…	GO:0016491//oxidoreductase activity;GO:0003824//catalytic activity;GO:0019899//enzyme binding;GO:0005515//protein binding;GO:0003674//molecular_function;GO:0005488//binding	GO:0005975//carbohydrate metabolic process;GO:0008150//biological_process;GO:0008152//metabolic process;GO:0051186//cofactor metabolic process;GO:0044699//single-organism process;GO:0044710//single-organism metabolic process;GO:0044238//primary metabolic process;GO:0044281//small molecule metabolic process;GO:0044237//cellular metabolic process;GO:0006807//nitrogen compound metabolic process;GO:0…
ENSG00000111731	405.5	1020.67	5.37	13.85	1.36689	7.38e-11	3.29e-09	yes	C2CD5	C2 calcium dependent domain containing 5 [Source:HGNC Symbol;Acc:HGNC:29062]	-	-	-	-	GO:0044444//cytoplasmic part;GO:0044430//cytoskeletal part;GO:0044424//intracellular part;GO:0005737//cytoplasm;GO:0044464//cell part;GO:0043232//intracellular non-membrane-bounded organelle;GO:0005856//cytoskeleton;GO:0016020//membrane;GO:0031982//vesicle;GO:0044422//organelle part;GO:0005623//cell;GO:0015630//microtubule cytoskeleton;GO:0043229//intracellular organelle;GO:0031410//cytoplasmic v…	GO:0043167//ion binding;GO:0008289//lipid binding;GO:0003674//molecular_function;GO:0005488//binding	GO:1902578//single-organism localization;GO:0044700//single organism signaling;GO:0071840//cellular component organization or biogenesis;GO:0044763//single-organism cellular process;GO:0044765//single-organism transport;GO:0070727//cellular macromolecule localization;GO:0051179//localization;GO:0061024//membrane organization;GO:0044699//single-organism process;GO:0023052//signaling;GO:1902582//si…
ENSG00000111752	809.04	1924.49	15.6	31.21	1.00046	1.18e-11	6.15e-10	yes	PHC1	polyhomeotic homolog 1 [Source:HGNC Symbol;Acc:HGNC:3182]	-	-	-	-	GO:0044428//nuclear part;GO:0031981//nuclear lumen;GO:0044424//intracellular part;GO:0044446//intracellular organelle part;GO:0044422//organelle part;GO:0070013//intracellular organelle lumen;GO:0043233//organelle lumen;GO:0032991//macromolecular complex;GO:0031974//membrane-enclosed lumen;GO:0005654//nucleoplasm;GO:0043227//membrane-bounded organelle;GO:0005623//cell;GO:0044464//cell part;GO:004…	GO:0097159//organic cyclic compound binding;GO:0005488//binding;GO:0003677//DNA binding;GO:0003676//nucleic acid binding;GO:1901363//heterocyclic compound binding;GO:0043167//ion binding;GO:0003674//molecular_function	GO:0044267//cellular protein metabolic process;GO:0048856//anatomical structure development;GO:0043412//macromolecule modification;GO:0007049//cell cycle;GO:0019538//protein metabolic process;GO:0006996//organelle organization;GO:0016043//cellular component organization;GO:0044238//primary metabolic process;GO:0044237//cellular metabolic process;GO:0044699//single-organism process;GO:0008152//met…
ENSG00000111780	2.865	16.48	0.285	1.69333	2.57083	0.000618804	0.00429549	yes	AL021546.1	-	-	-	-	-	GO:0005739//mitochondrion;GO:0005623//cell;GO:0043227//membrane-bounded organelle;GO:0043231//intracellular membrane-bounded organelle;GO:0044464//cell part;GO:0044424//intracellular part;GO:0043234//protein complex;GO:0044444//cytoplasmic part;GO:0005622//intracellular;GO:0005737//cytoplasm;GO:0005575//cellular_component;GO:0043229//intracellular organelle;GO:0043226//organelle;GO:0032991//macro…	GO:0003674//molecular_function;GO:0016491//oxidoreductase activity;GO:0022857//transmembrane transporter activity;GO:0003824//catalytic activity;GO:0005215//transporter activity	GO:0006518//peptide metabolic process;GO:0044763//single-organism cellular process;GO:0006807//nitrogen compound metabolic process;GO:0006091//generation of precursor metabolites and energy;GO:0044699//single-organism process;GO:0044238//primary metabolic process;GO:0043604//amide biosynthetic process;GO:0034645//cellular macromolecule biosynthetic process;GO:1901576//organic substance biosynthet…
ENSG00000111799	5006.5	316.667	36.425	2.08667	-4.12566	1.36e-58	8.34e-55	yes	COL12A1	collagen type XII alpha 1 chain [Source:HGNC Symbol;Acc:HGNC:2188]	Organismal Systems	Digestive system	ko04974//Protein digestion and absorption	K08132	GO:0012505//endomembrane system;GO:0044464//cell part;GO:0043229//intracellular organelle;GO:0005737//cytoplasm;GO:0005578//proteinaceous extracellular matrix;GO:0005623//cell;GO:0044444//cytoplasmic part;GO:0043227//membrane-bounded organelle;GO:0031012//extracellular matrix;GO:0043231//intracellular membrane-bounded organelle;GO:0044424//intracellular part;GO:0005615//extracellular space;GO:000…	GO:0005198//structural molecule activity;GO:0003674//molecular_function	GO:0007275//multicellular organism development;GO:0022610//biological adhesion;GO:0044707//single-multicellular organism process;GO:0016043//cellular component organization;GO:0032502//developmental process;GO:0008152//metabolic process;GO:0043062//extracellular structure organization;GO:0009790//embryo development;GO:0008150//biological_process;GO:0007155//cell adhesion;GO:0030198//extracellular…
ENSG00000111817	1047	480.44	13.765	6.60333	-1.05974	1.79e-10	7.31e-09	yes	DSE	dermatan sulfate epimerase [Source:HGNC Symbol;Acc:HGNC:21144]	Metabolism	Glycan biosynthesis and metabolism	ko00532//Glycosaminoglycan biosynthesis - chondroitin sulfate / dermatan sulfate	K01794	GO:0070013//intracellular organelle lumen;GO:0005634//nucleus;GO:0005829//cytosol;GO:0044424//intracellular part;GO:0031981//nuclear lumen;GO:0043233//organelle lumen;GO:0044444//cytoplasmic part;GO:0044446//intracellular organelle part;GO:0044428//nuclear part;GO:0005623//cell;GO:0005737//cytoplasm;GO:0005622//intracellular;GO:0005654//nucleoplasm;GO:0031974//membrane-enclosed lumen;GO:0044464//…	GO:0003824//catalytic activity;GO:0016853//isomerase activity;GO:0003674//molecular_function	GO:0009058//biosynthetic process;GO:0044699//single-organism process;GO:0044237//cellular metabolic process;GO:0008150//biological_process;GO:0044281//small molecule metabolic process;GO:0009987//cellular process;GO:0044710//single-organism metabolic process;GO:0006790//sulfur compound metabolic process;GO:0008152//metabolic process
ENSG00000111962	115.5	55.6667	1.5	0.736667	-1.02588	0.00213382	0.0118981	yes	UST	uronyl 2-sulfotransferase [Source:HGNC Symbol;Acc:HGNC:17223]	Metabolism	Glycan biosynthesis and metabolism	ko00532//Glycosaminoglycan biosynthesis - chondroitin sulfate / dermatan sulfate	K03193	GO:0044464//cell part;GO:0043226//organelle;GO:0044424//intracellular part;GO:0043231//intracellular membrane-bounded organelle;GO:0005623//cell;GO:0005622//intracellular;GO:0043227//membrane-bounded organelle;GO:0044444//cytoplasmic part;GO:0005794//Golgi apparatus;GO:0005575//cellular_component;GO:0005737//cytoplasm;GO:0012505//endomembrane system;GO:0043229//intracellular organelle	GO:0003674//molecular_function	GO:0044260//cellular macromolecule metabolic process;GO:0048869//cellular developmental process;GO:0044281//small molecule metabolic process;GO:0044763//single-organism cellular process;GO:0044699//single-organism process;GO:0032989//cellular component morphogenesis;GO:0044267//cellular protein metabolic process;GO:0009987//cellular process;GO:0008150//biological_process;GO:0043412//macromolecule…
ENSG00000112033	1877	892	27.41	13.1133	-1.06367	6.08e-11	2.76e-09	yes	PPARD	peroxisome proliferator activated receptor delta [Source:HGNC Symbol;Acc:HGNC:9235]	Environmental Information Processing;Organismal Systems;Human Diseases	Cancers;Endocrine system;Signal transduction	ko05200//Pathways in cancer;ko04310//Wnt signaling pathway;ko03320//PPAR signaling pathway;ko05221//Acute myeloid leukemia	K04504	GO:0043226//organelle;GO:0005623//cell;GO:0043227//membrane-bounded organelle;GO:0043228//non-membrane-bounded organelle;GO:0043233//organelle lumen;GO:0070013//intracellular organelle lumen;GO:0005622//intracellular;GO:0005694//chromosome;GO:0005654//nucleoplasm;GO:0043232//intracellular non-membrane-bounded organelle;GO:0000228//nuclear chromosome;GO:0044422//organelle part;GO:0031974//membrane…	GO:0001071//nucleic acid binding transcription factor activity;GO:0008134//transcription factor binding;GO:0043167//ion binding;GO:0003677//DNA binding;GO:0003700//transcription factor activity, sequence-specific DNA binding;GO:0008289//lipid binding;GO:0003674//molecular_function;GO:0005488//binding;GO:0000988//transcription factor activity, protein binding;GO:1901363//heterocyclic compound bind…	GO:0048870//cell motility;GO:0008150//biological_process;GO:0040007//growth;GO:0008219//cell death;GO:0023052//signaling;GO:0050789//regulation of biological process;GO:0007155//cell adhesion;GO:0044281//small molecule metabolic process;GO:0044238//primary metabolic process;GO:0071704//organic substance metabolic process;GO:0044700//single organism signaling;GO:0040011//locomotion;GO:0005975//car…
ENSG00000112175	0	9.66667	0.001	0.133333	7.05889	1.74e-05	0.000206742	yes	BMP5	bone morphogenetic protein 5 [Source:HGNC Symbol;Acc:HGNC:1072]	Environmental Information Processing	Signal transduction	ko04390//Hippo signaling pathway;ko04350//TGF-beta signaling pathway	K04663	GO:0044421//extracellular region part;GO:0043226//organelle;GO:0005575//cellular_component;GO:0005615//extracellular space;GO:0005576//extracellular region	GO:0003674//molecular_function	GO:0050789//regulation of biological process;GO:0044763//single-organism cellular process;GO:0007165//signal transduction;GO:0036211//protein modification process;GO:0046483//heterocycle metabolic process;GO:0009790//embryo development;GO:0006807//nitrogen compound metabolic process;GO:0043170//macromolecule metabolic process;GO:0050794//regulation of cellular process;GO:0006725//cellular aromati…
ENSG00000112182	69	34	0.825	0.323333	-1.35137	0.00642366	0.0286823	yes	BACH2	BTB domain and CNC homolog 2 [Source:HGNC Symbol;Acc:HGNC:14078]	-	-	-	-	GO:0043231//intracellular membrane-bounded organelle;GO:0044444//cytoplasmic part;GO:0044464//cell part;GO:0043229//intracellular organelle;GO:0005634//nucleus;GO:0043226//organelle;GO:0005829//cytosol;GO:0005575//cellular_component;GO:0005737//cytoplasm;GO:0005623//cell;GO:0043227//membrane-bounded organelle;GO:0044424//intracellular part;GO:0005622//intracellular	GO:0005488//binding;GO:0003676//nucleic acid binding;GO:0003674//molecular_function;GO:0003677//DNA binding;GO:0097159//organic cyclic compound binding;GO:1901363//heterocyclic compound binding;GO:0003700//transcription factor activity, sequence-specific DNA binding;GO:0001071//nucleic acid binding transcription factor activity	GO:0044238//primary metabolic process;GO:0051169//nuclear transport;GO:0006810//transport;GO:0071704//organic substance metabolic process;GO:0046907//intracellular transport;GO:0051649//establishment of localization in cell;GO:0009987//cellular process;GO:0019538//protein metabolic process;GO:0036211//protein modification process;GO:0006464//cellular protein modification process;GO:0008150//biolo…
ENSG00000112306	2000	4725	173	410.863	1.24789	9.43e-13	6.03e-11	yes	RPS12	ribosomal protein S12 [Source:HGNC Symbol;Acc:HGNC:10385]	Genetic Information Processing	Translation	ko03010//Ribosome	K02951	GO:0044464//cell part;GO:0012505//endomembrane system;GO:0005634//nucleus;GO:0043232//intracellular non-membrane-bounded organelle;GO:0044422//organelle part;GO:0030529//intracellular ribonucleoprotein complex;GO:0043233//organelle lumen;GO:0005622//intracellular;GO:0043227//membrane-bounded organelle;GO:1990904//ribonucleoprotein complex;GO:0043229//intracellular organelle;GO:0043226//organelle;…	GO:0003735//structural constituent of ribosome;GO:0003723//RNA binding;GO:0097159//organic cyclic compound binding;GO:0003674//molecular_function;GO:1901363//heterocyclic compound binding;GO:0005488//binding;GO:0003676//nucleic acid binding;GO:0005198//structural molecule activity	GO:1901575//organic substance catabolic process;GO:0044085//cellular component biogenesis;GO:0006412//translation;GO:0051641//cellular localization;GO:0034655//nucleobase-containing compound catabolic process;GO:0071704//organic substance metabolic process;GO:0009056//catabolic process;GO:0044403//symbiosis, encompassing mutualism through parasitism;GO:0051704//multi-organism process;GO:0044267//…
ENSG00000112319	147	26.6667	2.15	0.37	-2.53874	1.88e-12	1.13e-10	yes	EYA4	EYA transcriptional coactivator and phosphatase 4 [Source:HGNC Symbol;Acc:HGNC:3522]	-	-	-	-	GO:0005737//cytoplasm;GO:0044424//intracellular part;GO:0043231//intracellular membrane-bounded organelle;GO:0005575//cellular_component;GO:0043229//intracellular organelle;GO:0005623//cell;GO:0005634//nucleus;GO:0044464//cell part;GO:0005622//intracellular;GO:0043227//membrane-bounded organelle;GO:0043226//organelle	GO:0003674//molecular_function;GO:0016787//hydrolase activity;GO:0005515//protein binding;GO:0005488//binding;GO:0016788//hydrolase activity, acting on ester bonds;GO:0016791//phosphatase activity;GO:0003824//catalytic activity;GO:0042578//phosphoric ester hydrolase activity;GO:0043167//ion binding;GO:0008134//transcription factor binding	GO:0071840//cellular component organization or biogenesis;GO:0050877//neurological system process;GO:0006725//cellular aromatic compound metabolic process;GO:0006950//response to stress;GO:0048869//cellular developmental process;GO:0044237//cellular metabolic process;GO:0043170//macromolecule metabolic process;GO:0009987//cellular process;GO:0030154//cell differentiation;GO:0048856//anatomical st…
ENSG00000112320	73.5	152.667	0.765	1.59667	1.06153	0.000717256	0.00487422	yes	SOBP	sine oculis binding protein homolog [Source:HGNC Symbol;Acc:HGNC:29256]	-	-	-	-	GO:0005575//cellular_component;GO:0043231//intracellular membrane-bounded organelle;GO:0005634//nucleus;GO:0043226//organelle;GO:0005622//intracellular;GO:0043227//membrane-bounded organelle;GO:0044464//cell part;GO:0043229//intracellular organelle;GO:0044424//intracellular part;GO:0005623//cell	GO:0032182//ubiquitin-like protein binding;GO:0003674//molecular_function;GO:0005488//binding;GO:0005515//protein binding;GO:0043167//ion binding	GO:0044699//single-organism process;GO:0048856//anatomical structure development;GO:0008150//biological_process;GO:0007275//multicellular organism development;GO:0044707//single-multicellular organism process;GO:0003008//system process;GO:0032501//multicellular organismal process;GO:0050877//neurological system process;GO:0044767//single-organism developmental process;GO:0009790//embryo developme…
ENSG00000112406	651	256	6.33	2.5	-1.34028	3.17e-07	6.25e-06	yes	HECA	hdc homolog, cell cycle regulator [Source:HGNC Symbol;Acc:HGNC:21041]	-	-	-	-	GO:0043229//intracellular organelle;GO:0043226//organelle;GO:0044424//intracellular part;GO:0005737//cytoplasm;GO:0043231//intracellular membrane-bounded organelle;GO:0005634//nucleus;GO:0005623//cell;GO:0043227//membrane-bounded organelle;GO:0005622//intracellular;GO:0044464//cell part;GO:0005575//cellular_component	GO:0003674//molecular_function	GO:0008150//biological_process;GO:0000278//mitotic cell cycle;GO:0032502//developmental process;GO:0048856//anatomical structure development;GO:0044699//single-organism process;GO:0009987//cellular process;GO:0007049//cell cycle;GO:0044763//single-organism cellular process
ENSG00000112561	177.5	79.6667	4.5	2.20333	-1.03024	2.87e-05	0.000318764	yes	TFEB	transcription factor EB [Source:HGNC Symbol;Acc:HGNC:11753]	Cellular Processes	Transport and catabolism	ko04137//Mitophagy - animal	K15590	GO:0043229//intracellular organelle;GO:0031974//membrane-enclosed lumen;GO:0005623//cell;GO:0005737//cytoplasm;GO:0043226//organelle;GO:0070013//intracellular organelle lumen;GO:0044446//intracellular organelle part;GO:0044422//organelle part;GO:0044424//intracellular part;GO:0044464//cell part;GO:0043233//organelle lumen;GO:0005575//cellular_component;GO:0031981//nuclear lumen;GO:0005634//nucleu…	GO:0097159//organic cyclic compound binding;GO:0003700//transcription factor activity, sequence-specific DNA binding;GO:0003677//DNA binding;GO:0003676//nucleic acid binding;GO:0005488//binding;GO:0001071//nucleic acid binding transcription factor activity;GO:0003674//molecular_function;GO:1901363//heterocyclic compound binding	GO:0009790//embryo development;GO:0002376//immune system process;GO:0006807//nitrogen compound metabolic process;GO:0044237//cellular metabolic process;GO:0008152//metabolic process;GO:0048856//anatomical structure development;GO:0008150//biological_process;GO:0044767//single-organism developmental process;GO:0007275//multicellular organism development;GO:0044707//single-multicellular organism pr…
ENSG00000112769	2017	505.333	43.565	15.0867	-1.5299	2.23e-26	8.73e-24	yes	LAMA4	laminin subunit alpha 4 [Source:HGNC Symbol;Acc:HGNC:6484]	Environmental Information Processing;Cellular Processes;Human Diseases	Cancers;Infectious diseases;Signal transduction;Cellular commiunity;Signaling molecules and interaction	ko05200//Pathways in cancer;ko04151//PI3K-Akt signaling pathway;ko05165//Human papillomavirus infection;ko04510//Focal adhesion;ko05145//Toxoplasmosis;ko05146//Amoebiasis;ko05222//Small cell lung cancer;ko04512//ECM-receptor interaction;ko05143//African trypanosomiasis	K06241	GO:0005578//proteinaceous extracellular matrix;GO:0044421//extracellular region part;GO:0005575//cellular_component;GO:0043226//organelle;GO:0031012//extracellular matrix;GO:0005615//extracellular space;GO:0005576//extracellular region	GO:0003674//molecular_function;GO:0005198//structural molecule activity	GO:0043062//extracellular structure organization;GO:0009790//embryo development;GO:0032502//developmental process;GO:0044707//single-multicellular organism process;GO:0044767//single-organism developmental process;GO:0030198//extracellular matrix organization;GO:0008150//biological_process;GO:0007155//cell adhesion;GO:0009987//cellular process;GO:0051674//localization of cell;GO:0044699//single-o…
ENSG00000112782	11	2	0.165	0.0333333	-2.30743	0.00259742	0.0139471	yes	CLIC5	chloride intracellular channel 5 [Source:HGNC Symbol;Acc:HGNC:13517]	-	-	-	-	GO:0043229//intracellular organelle;GO:0043226//organelle;GO:0044444//cytoplasmic part;GO:0043232//intracellular non-membrane-bounded organelle;GO:0005575//cellular_component;GO:0044421//extracellular region part;GO:0005622//intracellular;GO:0044424//intracellular part;GO:0005815//microtubule organizing center;GO:0005576//extracellular region;GO:0005856//cytoskeleton;GO:0005794//Golgi apparatus;G…	GO:0005215//transporter activity;GO:0003674//molecular_function;GO:0022857//transmembrane transporter activity	GO:0044767//single-organism developmental process;GO:0051234//establishment of localization;GO:0032502//developmental process;GO:0071840//cellular component organization or biogenesis;GO:0032989//cellular component morphogenesis;GO:0044707//single-multicellular organism process;GO:1902578//single-organism localization;GO:0003008//system process;GO:0009790//embryo development;GO:0030154//cell diff…
ENSG00000112855	402.65	1023.88	9.275	23.6367	1.34961	3.4e-13	2.45e-11	yes	HARS2	histidyl-tRNA synthetase 2, mitochondrial [Source:HGNC Symbol;Acc:HGNC:4817]	Genetic Information Processing	Translation	ko00970//Aminoacyl-tRNA biosynthesis	K01892	GO:0005739//mitochondrion;GO:0043229//intracellular organelle;GO:0043231//intracellular membrane-bounded organelle;GO:0005737//cytoplasm;GO:0044424//intracellular part;GO:0043226//organelle;GO:0005622//intracellular;GO:0043227//membrane-bounded organelle;GO:0044464//cell part;GO:0044444//cytoplasmic part;GO:0005575//cellular_component;GO:0005623//cell	GO:0043167//ion binding;GO:0005488//binding;GO:0003676//nucleic acid binding;GO:0003824//catalytic activity;GO:0016874//ligase activity;GO:0097159//organic cyclic compound binding;GO:0003674//molecular_function;GO:0003723//RNA binding;GO:1901363//heterocyclic compound binding	GO:0044271//cellular nitrogen compound biosynthetic process;GO:0071704//organic substance metabolic process;GO:0034641//cellular nitrogen compound metabolic process;GO:0044710//single-organism metabolic process;GO:0006725//cellular aromatic compound metabolic process;GO:0043436//oxoacid metabolic process;GO:0019752//carboxylic acid metabolic process;GO:0006518//peptide metabolic process;GO:000652…
ENSG00000113013	5671	11913.7	93.3	199.32	1.09514	1.42e-13	1.11e-11	yes	HSPA9	heat shock protein family A (Hsp70) member 9 [Source:HGNC Symbol;Acc:HGNC:5244]	Genetic Information Processing;Human Diseases	Infectious diseases;Folding, sorting and degradation	ko05152//Tuberculosis;ko03018//RNA degradation	K04043	GO:0005622//intracellular;GO:0005737//cytoplasm;GO:0043232//intracellular non-membrane-bounded organelle;GO:0044428//nuclear part;GO:0031974//membrane-enclosed lumen;GO:0005615//extracellular space;GO:0005575//cellular_component;GO:0043226//organelle;GO:0043233//organelle lumen;GO:0044422//organelle part;GO:0005576//extracellular region;GO:0043229//intracellular organelle;GO:0005730//nucleolus;GO…	GO:0003674//molecular_function;GO:0003723//RNA binding;GO:0003676//nucleic acid binding;GO:0043167//ion binding;GO:0051082//unfolded protein binding;GO:1901363//heterocyclic compound binding;GO:0005488//binding;GO:0019899//enzyme binding;GO:0005515//protein binding;GO:0097159//organic cyclic compound binding	GO:0009987//cellular process;GO:0044763//single-organism cellular process;GO:0044699//single-organism process;GO:0051169//nuclear transport;GO:0006790//sulfur compound metabolic process;GO:0065007//biological regulation;GO:0048856//anatomical structure development;GO:0016043//cellular component organization;GO:0042592//homeostatic process;GO:0051641//cellular localization;GO:0051234//establishmen…
ENSG00000113108	249.555	576.96	7.165	15.95	1.15452	3.39e-06	5.03e-05	yes	APBB3	amyloid beta precursor protein binding family B member 3 [Source:HGNC Symbol;Acc:HGNC:20708]	-	-	-	-	GO:0044424//intracellular part;GO:0005575//cellular_component;GO:0043226//organelle;GO:0044444//cytoplasmic part;GO:0044464//cell part;GO:0043227//membrane-bounded organelle;GO:0043232//intracellular non-membrane-bounded organelle;GO:0043229//intracellular organelle;GO:0005623//cell;GO:0005829//cytosol;GO:0005634//nucleus;GO:0043228//non-membrane-bounded organelle;GO:0005737//cytoplasm;GO:0005856…	GO:0008134//transcription factor binding;GO:0003674//molecular_function;GO:0005488//binding;GO:0005515//protein binding	GO:0009058//biosynthetic process;GO:0008150//biological_process;GO:0009987//cellular process;GO:0034641//cellular nitrogen compound metabolic process;GO:0008152//metabolic process;GO:0044237//cellular metabolic process;GO:0006807//nitrogen compound metabolic process
ENSG00000113163	247	542.667	3.895	8.48667	1.12357	1.07e-08	3.01e-07	yes	COL4A3BP	collagen type IV alpha 3 binding protein [Source:HGNC Symbol;Acc:HGNC:2205]	-	-	-	-	GO:0031974//membrane-enclosed lumen;GO:0044464//cell part;GO:0043233//organelle lumen;GO:0043229//intracellular organelle;GO:0044446//intracellular organelle part;GO:0005623//cell;GO:0043231//intracellular membrane-bounded organelle;GO:0044444//cytoplasmic part;GO:0044422//organelle part;GO:0031981//nuclear lumen;GO:0005739//mitochondrion;GO:0043234//protein complex;GO:0043226//organelle;GO:00432…	GO:0003674//molecular_function;GO:0016772//transferase activity, transferring phosphorus-containing groups;GO:0008289//lipid binding;GO:0005488//binding;GO:0016740//transferase activity;GO:0016301//kinase activity;GO:0003824//catalytic activity	GO:0032501//multicellular organismal process;GO:0044699//single-organism process;GO:0006996//organelle organization;GO:0071840//cellular component organization or biogenesis;GO:0050794//regulation of cellular process;GO:0009058//biosynthetic process;GO:0051179//localization;GO:0042592//homeostatic process;GO:0050789//regulation of biological process;GO:0007275//multicellular organism development;…
ENSG00000113209	165.5	673.933	2.69	11.31	2.07192	3.22e-18	5.45e-16	yes	PCDHB5	protocadherin beta 5 [Source:HGNC Symbol;Acc:HGNC:8690]	-	-	-	-	GO:0005886//plasma membrane;GO:0016020//membrane;GO:0071944//cell periphery;GO:0005623//cell;GO:0044464//cell part;GO:0005575//cellular_component	GO:0003674//molecular_function;GO:0005488//binding;GO:0043167//ion binding	GO:0009987//cellular process;GO:0022610//biological adhesion;GO:0007267//cell-cell signaling;GO:0044763//single-organism cellular process;GO:0044699//single-organism process;GO:0071840//cellular component organization or biogenesis;GO:0022607//cellular component assembly;GO:0016043//cellular component organization;GO:0008150//biological_process;GO:0032502//developmental process;GO:0048856//anatom…
ENSG00000113248	6.165	19.34	0.085	0.26	1.61298	0.00524852	0.0244059	yes	PCDHB15	protocadherin beta 15 [Source:HGNC Symbol;Acc:HGNC:8686]	-	-	-	-	GO:0016020//membrane;GO:0071944//cell periphery;GO:0005623//cell;GO:0005886//plasma membrane;GO:0044464//cell part;GO:0005575//cellular_component	GO:0043167//ion binding;GO:0005488//binding;GO:0003674//molecular_function	GO:0007154//cell communication;GO:0022610//biological adhesion;GO:0022607//cellular component assembly;GO:0016043//cellular component organization;GO:0032502//developmental process;GO:0007267//cell-cell signaling;GO:0044700//single organism signaling;GO:0044085//cellular component biogenesis;GO:0009987//cellular process;GO:0007155//cell adhesion;GO:0008150//biological_process;GO:0044763//single-o…
ENSG00000113361	248.5	12.6667	3.945	0.216667	-4.18648	1.66e-30	9.89e-28	yes	CDH6	cadherin 6 [Source:HGNC Symbol;Acc:HGNC:1765]	-	-	-	-	GO:0005886//plasma membrane;GO:0005576//extracellular region;GO:0005575//cellular_component;GO:0071944//cell periphery;GO:0005615//extracellular space;GO:0043226//organelle;GO:0044421//extracellular region part;GO:0005623//cell;GO:0016020//membrane;GO:0044464//cell part	GO:0043167//ion binding;GO:0005488//binding;GO:0003674//molecular_function	GO:0034330//cell junction organization;GO:0023052//signaling;GO:0044700//single organism signaling;GO:0016043//cellular component organization;GO:0022610//biological adhesion;GO:0065007//biological regulation;GO:0071840//cellular component organization or biogenesis;GO:0050794//regulation of cellular process;GO:0051716//cellular response to stimulus;GO:0044699//single-organism process;GO:0007154/…
ENSG00000113389	105	381.667	1.425	4.97333	1.80325	9.85e-11	4.29e-09	yes	NPR3	natriuretic peptide receptor 3 [Source:HGNC Symbol;Acc:HGNC:7945]	-	-	-	-	GO:0005576//extracellular region;GO:0044464//cell part;GO:0005622//intracellular;GO:0016020//membrane;GO:0005623//cell;GO:0005615//extracellular space;GO:0005575//cellular_component;GO:0071944//cell periphery;GO:0005886//plasma membrane;GO:0043226//organelle;GO:0044421//extracellular region part	GO:0003674//molecular_function;GO:0043167//ion binding;GO:0004871//signal transducer activity;GO:0005488//binding	GO:0048856//anatomical structure development;GO:0065007//biological regulation;GO:0050794//regulation of cellular process;GO:0044763//single-organism cellular process;GO:0044281//small molecule metabolic process;GO:0051716//cellular response to stimulus;GO:0003008//system process;GO:0051179//localization;GO:0008283//cell proliferation;GO:0003013//circulatory system process;GO:0034641//cellular ni…
ENSG00000113430	293.5	732.333	7.26	16.4033	1.17595	3.22e-10	1.23e-08	yes	IRX4	iroquois homeobox 4 [Source:HGNC Symbol;Acc:HGNC:6129]	-	-	-	-	GO:0005623//cell;GO:0043229//intracellular organelle;GO:0044424//intracellular part;GO:0044464//cell part;GO:0043227//membrane-bounded organelle;GO:0005575//cellular_component;GO:0043231//intracellular membrane-bounded organelle;GO:0005622//intracellular;GO:0043226//organelle;GO:0005634//nucleus	GO:1901363//heterocyclic compound binding;GO:0003674//molecular_function;GO:0003677//DNA binding;GO:0005488//binding;GO:0001071//nucleic acid binding transcription factor activity;GO:0097159//organic cyclic compound binding;GO:0003700//transcription factor activity, sequence-specific DNA binding;GO:0003676//nucleic acid binding	GO:0044237//cellular metabolic process;GO:0032502//developmental process;GO:0034641//cellular nitrogen compound metabolic process;GO:0009058//biosynthetic process;GO:0008152//metabolic process;GO:0006807//nitrogen compound metabolic process;GO:0048856//anatomical structure development;GO:0008150//biological_process;GO:0009987//cellular process
ENSG00000113522	495.775	1847.23	3.955	13.6267	1.78468	1.03e-30	6.56e-28	yes	RAD50	RAD50 double strand break repair protein [Source:HGNC Symbol;Acc:HGNC:9816]	Cellular Processes;Genetic Information Processing	Cell growth and death;Replication and repair	ko04218//Cellular senescence;ko03440//Homologous recombination;ko03450//Non-homologous end-joining	K10866	GO:0043233//organelle lumen;GO:0005654//nucleoplasm;GO:0031981//nuclear lumen;GO:0005634//nucleus;GO:0043234//protein complex;GO:0044446//intracellular organelle part;GO:0044422//organelle part;GO:0043232//intracellular non-membrane-bounded organelle;GO:0031974//membrane-enclosed lumen;GO:0043228//non-membrane-bounded organelle;GO:0005622//intracellular;GO:0044424//intracellular part;GO:0044464//…	GO:0030674//protein binding, bridging;GO:0003824//catalytic activity;GO:1901363//heterocyclic compound binding;GO:0016818//hydrolase activity, acting on acid anhydrides, in phosphorus-containing anhydrides;GO:0016772//transferase activity, transferring phosphorus-containing groups;GO:0004386//helicase activity;GO:0043167//ion binding;GO:0016740//transferase activity;GO:0004518//nuclease activity;…	GO:0006464//cellular protein modification process;GO:0044419//interspecies interaction between organisms;GO:0065007//biological regulation;GO:0000003//reproduction;GO:0050896//response to stimulus;GO:0006807//nitrogen compound metabolic process;GO:0007049//cell cycle;GO:0019538//protein metabolic process;GO:0008150//biological_process;GO:0044281//small molecule metabolic process;GO:0065008//regul…
ENSG00000113552	719	1549	21.775	49.2267	1.17677	6.09e-11	2.76e-09	yes	GNPDA1	glucosamine-6-phosphate deaminase 1 [Source:HGNC Symbol;Acc:HGNC:4417]	Metabolism	Carbohydrate metabolism	ko00520//Amino sugar and nucleotide sugar metabolism	K02564	GO:0044424//intracellular part;GO:0005829//cytosol;GO:0005615//extracellular space;GO:0044444//cytoplasmic part;GO:0044421//extracellular region part;GO:0044464//cell part;GO:0005737//cytoplasm;GO:0005622//intracellular;GO:0005623//cell;GO:0005575//cellular_component;GO:0043226//organelle;GO:0005576//extracellular region	GO:0003824//catalytic activity;GO:0003674//molecular_function;GO:0016853//isomerase activity	GO:0005975//carbohydrate metabolic process;GO:0008150//biological_process;GO:0044237//cellular metabolic process;GO:0008152//metabolic process;GO:0009056//catabolic process;GO:0071704//organic substance metabolic process;GO:0009987//cellular process;GO:0000003//reproduction;GO:0006091//generation of precursor metabolites and energy;GO:0044238//primary metabolic process
ENSG00000113580	534.5	1140.67	5.93	12.9967	1.13204	2.43e-08	6.37e-07	yes	NR3C1	nuclear receptor subfamily 3 group C member 1 [Source:HGNC Symbol;Acc:HGNC:7978]	Environmental Information Processing	Signaling molecules and interaction	ko04080//Neuroactive ligand-receptor interaction	K05771	GO:0044446//intracellular organelle part;GO:0005739//mitochondrion;GO:0005815//microtubule organizing center;GO:0005623//cell;GO:0044430//cytoskeletal part;GO:0005654//nucleoplasm;GO:0043228//non-membrane-bounded organelle;GO:0043232//intracellular non-membrane-bounded organelle;GO:0044424//intracellular part;GO:0044428//nuclear part;GO:0044444//cytoplasmic part;GO:0005856//cytoskeleton;GO:007001…	GO:0003723//RNA binding;GO:0097159//organic cyclic compound binding;GO:0005515//protein binding;GO:0004871//signal transducer activity;GO:0003677//DNA binding;GO:0003676//nucleic acid binding;GO:1901363//heterocyclic compound binding;GO:0043167//ion binding;GO:0005488//binding;GO:0003700//transcription factor activity, sequence-specific DNA binding;GO:0000988//transcription factor activity, prote…	GO:0008219//cell death;GO:0051276//chromosome organization;GO:0050794//regulation of cellular process;GO:0050896//response to stimulus;GO:0006807//nitrogen compound metabolic process;GO:0023052//signaling;GO:0007165//signal transduction;GO:0007154//cell communication;GO:0016043//cellular component organization;GO:0044237//cellular metabolic process;GO:0065007//biological regulation;GO:0008152//me…
ENSG00000113749	24	58.6667	0.395	1.05667	1.4196	0.00160222	0.00942911	yes	HRH2	histamine receptor H2 [Source:HGNC Symbol;Acc:HGNC:5183]	Organismal Systems;Environmental Information Processing	Digestive system;Signaling molecules and interaction;Signal transduction	ko04080//Neuroactive ligand-receptor interaction;ko04020//Calcium signaling pathway;ko04971//Gastric acid secretion	K04150	GO:0071944//cell periphery;GO:0016020//membrane;GO:0005623//cell;GO:0044464//cell part;GO:0005886//plasma membrane;GO:0005575//cellular_component	GO:0003674//molecular_function;GO:0004871//signal transducer activity	GO:0023052//signaling;GO:0032502//developmental process;GO:0032989//cellular component morphogenesis;GO:0000902//cell morphogenesis;GO:0032501//multicellular organismal process;GO:0003008//system process;GO:0002376//immune system process;GO:0030154//cell differentiation;GO:0008150//biological_process;GO:0050877//neurological system process;GO:0003013//circulatory system process;GO:0044699//single…
ENSG00000113966	91	149	1.76	3.74	1.08746	0.00688488	0.03033	yes	ARL6	ADP ribosylation factor like GTPase 6 [Source:HGNC Symbol;Acc:HGNC:13210]	-	-	-	-	GO:0005929//cilium;GO:0005623//cell;GO:0005737//cytoplasm;GO:0071944//cell periphery;GO:0005829//cytosol;GO:0044421//extracellular region part;GO:0005575//cellular_component;GO:0005886//plasma membrane;GO:0044424//intracellular part;GO:0005576//extracellular region;GO:0016020//membrane;GO:0043232//intracellular non-membrane-bounded organelle;GO:0032991//macromolecular complex;GO:0042995//cell pro…	GO:0043167//ion binding;GO:0008289//lipid binding;GO:0005488//binding;GO:0003674//molecular_function	GO:0044763//single-organism cellular process;GO:0007165//signal transduction;GO:0044765//single-organism transport;GO:0033036//macromolecule localization;GO:0003008//system process;GO:1902582//single-organism intracellular transport;GO:0022607//cellular component assembly;GO:0016043//cellular component organization;GO:0048646//anatomical structure formation involved in morphogenesis;GO:0032502//d…
ENSG00000114021	396.5	814	6.325	14.9633	1.24229	8.93e-09	2.56e-07	yes	NIT2	nitrilase family member 2 [Source:HGNC Symbol;Acc:HGNC:29878]	Metabolism	Amino acid metabolism	ko00250//Alanine, aspartate and glutamate metabolism	K13566	GO:0044430//cytoskeletal part;GO:0005856//cytoskeleton;GO:0031410//cytoplasmic vesicle;GO:0043231//intracellular membrane-bounded organelle;GO:0044421//extracellular region part;GO:0005576//extracellular region;GO:0005575//cellular_component;GO:0005623//cell;GO:0005815//microtubule organizing center;GO:0044424//intracellular part;GO:0015630//microtubule cytoskeleton;GO:0005739//mitochondrion;GO:0…	GO:0003674//molecular_function;GO:0016810//hydrolase activity, acting on carbon-nitrogen (but not peptide) bonds;GO:0016787//hydrolase activity;GO:0003824//catalytic activity	GO:0006807//nitrogen compound metabolic process;GO:0002376//immune system process;GO:0006810//transport;GO:0006082//organic acid metabolic process;GO:0044238//primary metabolic process;GO:1901564//organonitrogen compound metabolic process;GO:0043436//oxoacid metabolic process;GO:0009987//cellular process;GO:0044710//single-organism metabolic process;GO:0044699//single-organism process;GO:0034641/…
ENSG00000114023	297	594.667	15.3	30.83	1.0108	0.000112212	0.00102952	yes	FAM162A	family with sequence similarity 162 member A [Source:HGNC Symbol;Acc:HGNC:17865]	-	-	-	-	GO:0044424//intracellular part;GO:0005829//cytosol;GO:0043231//intracellular membrane-bounded organelle;GO:0005575//cellular_component;GO:0044421//extracellular region part;GO:0044464//cell part;GO:0005622//intracellular;GO:0044444//cytoplasmic part;GO:0043229//intracellular organelle;GO:0005615//extracellular space;GO:0005623//cell;GO:0005739//mitochondrion;GO:0043227//membrane-bounded organelle…	GO:0003674//molecular_function	GO:0050896//response to stimulus;GO:0044763//single-organism cellular process;GO:0007154//cell communication;GO:0016043//cellular component organization;GO:0071840//cellular component organization or biogenesis;GO:0065007//biological regulation;GO:0007165//signal transduction;GO:0008219//cell death;GO:0007005//mitochondrion organization;GO:0006950//response to stress;GO:0050789//regulation of bio…
ENSG00000114200	86.5	0	2.16	0.001	-11.0768	8.26e-26	3.04e-23	yes	BCHE	butyrylcholinesterase [Source:HGNC Symbol;Acc:HGNC:983]	-	-	-	-	GO:0005635//nuclear envelope;GO:0005615//extracellular space;GO:0044464//cell part;GO:0043227//membrane-bounded organelle;GO:0043229//intracellular organelle;GO:0005576//extracellular region;GO:0044446//intracellular organelle part;GO:0031975//envelope;GO:0044421//extracellular region part;GO:0044444//cytoplasmic part;GO:0043226//organelle;GO:0044422//organelle part;GO:0005575//cellular_component…	GO:0003674//molecular_function;GO:0043167//ion binding;GO:0019899//enzyme binding;GO:0005515//protein binding;GO:0005488//binding	GO:0008283//cell proliferation;GO:0007154//cell communication;GO:0032502//developmental process;GO:0003008//system process;GO:0030154//cell differentiation;GO:0008150//biological_process;GO:0044767//single-organism developmental process;GO:0050877//neurological system process;GO:0044699//single-organism process;GO:0044700//single organism signaling;GO:0048869//cellular developmental process;GO:00…
ENSG00000114279	64.5	20	1.295	0.336667	-1.94356	5.64e-05	0.000575661	yes	FGF12	fibroblast growth factor 12 [Source:HGNC Symbol;Acc:HGNC:3668]	-	-	-	-	GO:0005575//cellular_component;GO:0044421//extracellular region part;GO:0005615//extracellular space;GO:0044464//cell part;GO:0043229//intracellular organelle;GO:0005623//cell;GO:0005576//extracellular region;GO:0044424//intracellular part;GO:0043231//intracellular membrane-bounded organelle;GO:0043227//membrane-bounded organelle;GO:0005634//nucleus;GO:0043226//organelle;GO:0005622//intracellular	GO:0003674//molecular_function	GO:0007154//cell communication;GO:0003008//system process;GO:0050794//regulation of cellular process;GO:1902578//single-organism localization;GO:0003013//circulatory system process;GO:0050789//regulation of biological process;GO:0044765//single-organism transport;GO:0006810//transport;GO:0050877//neurological system process;GO:0044700//single organism signaling;GO:0023052//signaling;GO:0044763//s…
ENSG00000114405	29.5	69.3333	2.42	5.81667	1.26519	0.000902078	0.00586052	yes	C3orf14	-	-	-	-	-	-	-	-
ENSG00000114541	55	114.333	0.95	2.28	1.26303	0.00604631	0.0273487	yes	FRMD4B	FERM domain containing 4B [Source:HGNC Symbol;Acc:HGNC:24886]	-	-	-	-	GO:0005737//cytoplasm;GO:0044424//intracellular part;GO:0043228//non-membrane-bounded organelle;GO:0005856//cytoskeleton;GO:0044464//cell part;GO:0005615//extracellular space;GO:0005576//extracellular region;GO:0043229//intracellular organelle;GO:0044421//extracellular region part;GO:0005623//cell;GO:0043232//intracellular non-membrane-bounded organelle;GO:0043226//organelle;GO:0005622//intracell…	-	GO:0008150//biological_process
ENSG00000114698	140	25.6667	3.515	0.953333	-1.88247	1.19e-14	1.14e-12	yes	PLSCR4	phospholipid scramblase 4 [Source:HGNC Symbol;Acc:HGNC:16497]	-	-	-	-	GO:0044421//extracellular region part;GO:0005886//plasma membrane;GO:0005575//cellular_component;GO:0005576//extracellular region;GO:0044464//cell part;GO:0043226//organelle;GO:0016020//membrane;GO:0071944//cell periphery;GO:0005615//extracellular space;GO:0005623//cell	GO:0005488//binding;GO:0003674//molecular_function;GO:0019899//enzyme binding;GO:0043167//ion binding;GO:0005515//protein binding	GO:0007009//plasma membrane organization;GO:0016043//cellular component organization;GO:0010256//endomembrane system organization;GO:0009987//cellular process;GO:0044763//single-organism cellular process;GO:0071840//cellular component organization or biogenesis;GO:0008150//biological_process;GO:0044802//single-organism membrane organization;GO:0061024//membrane organization;GO:0044699//single-org…
ENSG00000115008	59.5	6.66667	1.53	0.163333	-3.22764	1.02e-10	4.41e-09	yes	IL1A	interleukin 1 alpha [Source:HGNC Symbol;Acc:HGNC:5991]	Human Diseases;Cellular Processes;Organismal Systems;Environmental Information Processing	Endocrine and metabolic diseases;Signaling molecules and interaction;Development;Immune system;Cardiovascular diseases;Infectious diseases;Signal transduction;Neurodegenerative diseases;Cell growth and death;Immune diseases	ko04010//MAPK signaling pathway;ko04060//Cytokine-cytokine receptor interaction;ko05152//Tuberculosis;ko05164//Influenza A;ko04217//Necroptosis;ko04218//Cellular senescence;ko04932//Non-alcoholic fatty liver disease (NAFLD);ko05418//Fluid shear stress and atherosclerosis;ko05162//Measles;ko04380//Osteoclast differentiation;ko04933//AGE-RAGE signaling pathway in diabetic complications;ko04640//Hem…	K04383	GO:0005622//intracellular;GO:0044444//cytoplasmic part;GO:0044421//extracellular region part;GO:0005737//cytoplasm;GO:0005829//cytosol;GO:0005615//extracellular space;GO:0005576//extracellular region;GO:0044424//intracellular part;GO:0044464//cell part;GO:0005623//cell;GO:0005575//cellular_component	GO:0005488//binding;GO:0043167//ion binding;GO:0003674//molecular_function	GO:0006810//transport;GO:0051716//cellular response to stimulus;GO:0009653//anatomical structure morphogenesis;GO:0008283//cell proliferation;GO:0007165//signal transduction;GO:0042592//homeostatic process;GO:0044763//single-organism cellular process;GO:0007154//cell communication;GO:0008219//cell death;GO:0044237//cellular metabolic process;GO:0006950//response to stress;GO:0006807//nitrogen com…
ENSG00000115129	289	738	10.095	26	1.36487	4.12e-13	2.94e-11	yes	TP53I3	tumor protein p53 inducible protein 3 [Source:HGNC Symbol;Acc:HGNC:19373]	Cellular Processes	Cell growth and death	ko04115//p53 signaling pathway	K10133	GO:0005576//extracellular region;GO:0005623//cell;GO:0005575//cellular_component;GO:0005829//cytosol;GO:0043226//organelle;GO:0044464//cell part;GO:0044424//intracellular part;GO:0005615//extracellular space;GO:0005622//intracellular;GO:0005737//cytoplasm;GO:0044421//extracellular region part;GO:0044444//cytoplasmic part	GO:0016491//oxidoreductase activity;GO:0003824//catalytic activity;GO:0003674//molecular_function;GO:0005488//binding;GO:0043167//ion binding	GO:0006807//nitrogen compound metabolic process;GO:0008150//biological_process;GO:0044763//single-organism cellular process;GO:0009987//cellular process;GO:0051186//cofactor metabolic process;GO:0008219//cell death;GO:0008152//metabolic process;GO:0044281//small molecule metabolic process;GO:0044710//single-organism metabolic process;GO:0034641//cellular nitrogen compound metabolic process;GO:001…
ENSG00000115232	119	37	1.94	0.566667	-1.77548	1.48e-07	3.21e-06	yes	ITGA4	integrin subunit alpha 4 [Source:HGNC Symbol;Acc:HGNC:6140]	Organismal Systems;Environmental Information Processing;Cellular Processes;Human Diseases	Cell motility;Cellular commiunity;Signaling molecules and interaction;Signal transduction;Immune system;Cardiovascular diseases;Infectious diseases	ko04151//PI3K-Akt signaling pathway;ko05165//Human papillomavirus infection;ko04810//Regulation of actin cytoskeleton;ko04510//Focal adhesion;ko04514//Cell adhesion molecules (CAMs);ko04670//Leukocyte transendothelial migration;ko04640//Hematopoietic cell lineage;ko05414//Dilated cardiomyopathy (DCM);ko05410//Hypertrophic cardiomyopathy (HCM);ko04512//ECM-receptor interaction;ko05412//Arrhythmoge…	K06483	GO:0005575//cellular_component;GO:0005623//cell;GO:0005886//plasma membrane;GO:0044464//cell part;GO:0044421//extracellular region part;GO:0043226//organelle;GO:0071944//cell periphery;GO:0005576//extracellular region;GO:0005615//extracellular space;GO:0032991//macromolecular complex;GO:0016020//membrane;GO:0043234//protein complex	GO:0005488//binding;GO:0003674//molecular_function;GO:0043167//ion binding;GO:0004871//signal transducer activity	GO:0048870//cell motility;GO:0023052//signaling;GO:0009790//embryo development;GO:0050794//regulation of cellular process;GO:0007165//signal transduction;GO:0044707//single-multicellular organism process;GO:0002376//immune system process;GO:0044763//single-organism cellular process;GO:0007154//cell communication;GO:0051179//localization;GO:0022610//biological adhesion;GO:0051234//establishment of…
ENSG00000115271	49.5	24	1.92	0.766667	-1.32443	0.00894361	0.0374984	yes	GCA	grancalcin [Source:HGNC Symbol;Acc:HGNC:15990]	-	-	-	-	GO:0043226//organelle;GO:0031982//vesicle;GO:0005886//plasma membrane;GO:0005575//cellular_component;GO:0016020//membrane;GO:0044421//extracellular region part;GO:0071944//cell periphery;GO:0044424//intracellular part;GO:0031410//cytoplasmic vesicle;GO:0005615//extracellular space;GO:0044464//cell part;GO:0043227//membrane-bounded organelle;GO:0005737//cytoplasm;GO:0043231//intracellular membrane…	GO:0016787//hydrolase activity;GO:0003824//catalytic activity;GO:0043167//ion binding;GO:0008233//peptidase activity;GO:0005488//binding;GO:0003674//molecular_function	GO:0016043//cellular component organization;GO:0061024//membrane organization;GO:0002376//immune system process;GO:0051234//establishment of localization;GO:0006810//transport;GO:0071840//cellular component organization or biogenesis;GO:0009987//cellular process;GO:0016192//vesicle-mediated transport;GO:0051179//localization;GO:0008150//biological_process
ENSG00000115290	11	2	0.28	0.0566667	-2.30485	0.00160687	0.0094459	yes	GRB14	growth factor receptor bound protein 14 [Source:HGNC Symbol;Acc:HGNC:4565]	-	-	-	-	GO:0071944//cell periphery;GO:0005623//cell;GO:0044424//intracellular part;GO:0005768//endosome;GO:0043227//membrane-bounded organelle;GO:0016020//membrane;GO:0031982//vesicle;GO:0043231//intracellular membrane-bounded organelle;GO:0012505//endomembrane system;GO:0031410//cytoplasmic vesicle;GO:0005575//cellular_component;GO:0043226//organelle;GO:0044444//cytoplasmic part;GO:0005622//intracellula…	GO:0019899//enzyme binding;GO:0005488//binding;GO:0030674//protein binding, bridging;GO:0003674//molecular_function;GO:0005515//protein binding;GO:0060090//binding, bridging	GO:0008150//biological_process;GO:0051674//localization of cell;GO:0050789//regulation of biological process;GO:0002376//immune system process;GO:0007165//signal transduction;GO:0007154//cell communication;GO:0023052//signaling;GO:0050896//response to stimulus;GO:0065007//biological regulation;GO:0044763//single-organism cellular process;GO:0051179//localization;GO:0050794//regulation of cellular…
ENSG00000115339	26.5	0	0.52	0.001	-9.02237	2.13e-13	1.6e-11	yes	GALNT3	polypeptide N-acetylgalactosaminyltransferase 3 [Source:HGNC Symbol;Acc:HGNC:4125]	Metabolism	Glycan biosynthesis and metabolism	ko00512//Mucin type O-glycan biosynthesis	K00710	GO:0043226//organelle;GO:0005737//cytoplasm;GO:0005576//extracellular region;GO:0012505//endomembrane system;GO:0005622//intracellular;GO:0044421//extracellular region part;GO:0005794//Golgi apparatus;GO:0005575//cellular_component;GO:0005615//extracellular space;GO:0044444//cytoplasmic part;GO:0044464//cell part;GO:0005623//cell;GO:0043227//membrane-bounded organelle;GO:0044424//intracellular pa…	GO:0003824//catalytic activity;GO:0043167//ion binding;GO:0016740//transferase activity;GO:0005488//binding;GO:0003674//molecular_function;GO:0016757//transferase activity, transferring glycosyl groups	GO:0008152//metabolic process;GO:0009987//cellular process;GO:0044267//cellular protein metabolic process;GO:0044699//single-organism process;GO:0051716//cellular response to stimulus;GO:0036211//protein modification process;GO:0006464//cellular protein modification process;GO:0005975//carbohydrate metabolic process;GO:0065007//biological regulation;GO:0044237//cellular metabolic process;GO:00071…
ENSG00000115361	34	0.666667	0.73	0.0133333	-5.77479	3.43e-14	3.01e-12	yes	ACADL	acyl-CoA dehydrogenase long chain [Source:HGNC Symbol;Acc:HGNC:88]	Metabolism;Organismal Systems	Lipid metabolism;Endocrine system	ko03320//PPAR signaling pathway;ko00071//Fatty acid degradation	K00255	GO:0005739//mitochondrion;GO:0044444//cytoplasmic part;GO:0043231//intracellular membrane-bounded organelle;GO:0044424//intracellular part;GO:0005575//cellular_component;GO:0043226//organelle;GO:0043227//membrane-bounded organelle;GO:0005622//intracellular;GO:0005623//cell;GO:0043229//intracellular organelle;GO:0044464//cell part;GO:0005737//cytoplasm	GO:0043167//ion binding;GO:0005488//binding;GO:0003824//catalytic activity;GO:0003674//molecular_function;GO:0016491//oxidoreductase activity	GO:0044085//cellular component biogenesis;GO:0071704//organic substance metabolic process;GO:0044710//single-organism metabolic process;GO:0008150//biological_process;GO:0065008//regulation of biological quality;GO:0065007//biological regulation;GO:0022607//cellular component assembly;GO:0071840//cellular component organization or biogenesis;GO:0042592//homeostatic process;GO:0071822//protein com…
ENSG00000115363	20	45.3333	0.81	1.79	1.14397	0.004493	0.0216178	yes	EVA1A	eva-1 homolog A, regulator of programmed cell death [Source:HGNC Symbol;Acc:HGNC:25816]	-	-	-	-	GO:0043227//membrane-bounded organelle;GO:0044464//cell part;GO:0005783//endoplasmic reticulum;GO:0005737//cytoplasm;GO:0005773//vacuole;GO:0005575//cellular_component;GO:0043229//intracellular organelle;GO:0071944//cell periphery;GO:0005764//lysosome;GO:0005886//plasma membrane;GO:0043231//intracellular membrane-bounded organelle;GO:0044444//cytoplasmic part;GO:0000323//lytic vacuole;GO:0016020/…	-	GO:0008152//metabolic process;GO:0008150//biological_process;GO:0071704//organic substance metabolic process;GO:0044699//single-organism process;GO:0044260//cellular macromolecule metabolic process;GO:0044238//primary metabolic process;GO:0016265//death;GO:0008219//cell death;GO:0006464//cellular protein modification process;GO:0009056//catabolic process;GO:0044237//cellular metabolic process;GO:…
ENSG00000115414	359056	124339	2492.41	894.177	-1.47891	2.76e-10	1.07e-08	yes	FN1	fibronectin 1 [Source:HGNC Symbol;Acc:HGNC:3778]	Cellular Processes;Human Diseases;Environmental Information Processing	Cell motility;Cellular commiunity;Signaling molecules and interaction;Signal transduction;Endocrine and metabolic diseases;Infectious diseases;Cancers	ko05200//Pathways in cancer;ko04151//PI3K-Akt signaling pathway;ko05165//Human papillomavirus infection;ko04810//Regulation of actin cytoskeleton;ko04510//Focal adhesion;ko05205//Proteoglycans in cancer;ko04933//AGE-RAGE signaling pathway in diabetic complications;ko05146//Amoebiasis;ko05222//Small cell lung cancer;ko04512//ECM-receptor interaction;ko05100//Bacterial invasion of epithelial cells	K05717	GO:0044444//cytoplasmic part;GO:0005623//cell;GO:0044424//intracellular part;GO:0005578//proteinaceous extracellular matrix;GO:0043234//protein complex;GO:0071944//cell periphery;GO:0043227//membrane-bounded organelle;GO:0031012//extracellular matrix;GO:0005886//plasma membrane;GO:0043231//intracellular membrane-bounded organelle;GO:0044421//extracellular region part;GO:0031982//vesicle;GO:000557…	GO:0098772//molecular function regulator;GO:0005515//protein binding;GO:0030234//enzyme regulator activity;GO:0005488//binding;GO:0019899//enzyme binding;GO:0043167//ion binding;GO:0003674//molecular_function	GO:0032989//cellular component morphogenesis;GO:0006950//response to stress;GO:0050794//regulation of cellular process;GO:0048870//cell motility;GO:0070271//protein complex biogenesis;GO:0000902//cell morphogenesis;GO:0016192//vesicle-mediated transport;GO:0044085//cellular component biogenesis;GO:0044767//single-organism developmental process;GO:0036211//protein modification process;GO:0044403//…
ENSG00000115461	17609	2992.67	154.805	25.6567	-2.59305	4.12e-22	1.15e-19	yes	IGFBP5	insulin like growth factor binding protein 5 [Source:HGNC Symbol;Acc:HGNC:5474]	-	-	-	-	GO:0044421//extracellular region part;GO:0005623//cell;GO:0005576//extracellular region;GO:0012505//endomembrane system;GO:0043229//intracellular organelle;GO:0043226//organelle;GO:0044464//cell part;GO:0005737//cytoplasm;GO:0043227//membrane-bounded organelle;GO:0005783//endoplasmic reticulum;GO:0005622//intracellular;GO:0032991//macromolecular complex;GO:0005615//extracellular space;GO:0044444/…	GO:0003674//molecular_function	GO:0051716//cellular response to stimulus;GO:0044699//single-organism process;GO:0043043//peptide biosynthetic process;GO:0065007//biological regulation;GO:0044710//single-organism metabolic process;GO:0044281//small molecule metabolic process;GO:0043412//macromolecule modification;GO:0050896//response to stimulus;GO:0000003//reproduction;GO:0044700//single organism signaling;GO:0007165//signal t…
[truncated: 1,413 more rows]
